# Supplementary material for: Common and distinct structural features of schizophrenia and bipolar disorder: The European Network on Psychosis, Affective disorders and Cognitive Trajectory (ENPACT) study
Source: PLoS One. 2017 Nov 14;12(11):e0188000. doi: 10.1371/journal.pone.0188000 (PMC5685634; doi:10.1371/journal.pone.0188000)
Supplement: S1 Database — Demographic and clinical information on Dataset1 and Dataset2. (XLSX) [file pone.0188000.s002.xlsx]

## Sheet: Dataset1
code	diagnosis	age (yrs)	gender	site	psychosis	antipsychotics	age of onset	benzodiazepines	mood stab	BD type	HRSD	Mood state (BD ONLY)	BPRS	PANSS	SANS	SAPS
ENP30M001A	Bipolar Disorder	29	Female	Milan	yes	yes	24	1	1	1	0	manic	n.a.	n.a.	n.a.	n.a.
ENP30M002A	Bipolar Disorder	58	Male	Milan	no	no	44	1	1	2	18	depressed	n.a.	n.a.	n.a.	n.a.
ENP30M003A	Bipolar Disorder	44	Male	Milan	no	yes	36	n.a.	0	1	10	depressed	n.a.	n.a.	n.a.	n.a.
ENP30M004A	Bipolar Disorder	53	Female	Milan	no	no	19	n.a.	1	1	18	manic	n.a.	n.a.	n.a.	n.a.
ENP30M005A	Bipolar Disorder	53	Female	Milan	no	no	34	1	1	1	21	depressed	n.a.	n.a.	n.a.	n.a.
ENP30M006A	Schizophrenia	39	Male	Milan	yes	yes	27	1	0	n.a.	n.a.	n.a.	26	51	n.a.	n.a.
ENP30M007A	Bipolar Disorder	34	Male	Milan	no	no	24	0	1	1	20	depressed	n.a.	n.a.	n.a.	n.a.
ENP30M009A	Healhy controls	31	Male	Milan	no	no	n.a.	0	0	n.a.	n.a.	n.a.	n.a.	n.a.	n.a.	n.a.
ENP30M010A	Healhy controls	50	Female	Milan	no	no	n.a.	0	0	n.a.	n.a.	n.a.	n.a.	n.a.	n.a.	n.a.
ENP30M011A	Bipolar Disorder	43	Male	Milan	yes	yes	27	1	1	1	0	manic	n.a.	n.a.	n.a.	n.a.
ENP30M012A	Bipolar Disorder	35	Female	Milan	no	no	n.a.	n.a.	n.a.	1	18	depressed	n.a.	n.a.	n.a.	n.a.
ENP30M013A	Schizophrenia	37	Female	Milan	yes	yes	34	n.a.	n.a.	n.a.	n.a.	n.a.	53	94	n.a.	n.a.
ENP30M014A	Healhy controls	40	Male	Milan	no	no	n.a.	0	0	n.a.	n.a.	n.a.	n.a.	n.a.	n.a.	n.a.
ENP30M015A	Bipolar Disorder	25	Male	Milan	no	no	15	0	0	2	n.a.	depressed	n.a.	n.a.	n.a.	n.a.
ENP30M016A	Bipolar Disorder	43	Female	Milan	no	no	19	1	1	2	25	depressed	n.a.	n.a.	n.a.	n.a.
ENP30M017A	Schizophrenia	42	Male	Milan	yes	yes	27	n.a.	n.a.	n.a.	n.a.	n.a.	29	60	n.a.	n.a.
ENP30M018A	Healhy controls	32	Male	Milan	no	no	n.a.	0	0	n.a.	n.a.	n.a.	n.a.	n.a.	n.a.	n.a.
ENP30M019A	Bipolar Disorder	57	Female	Milan	no	no	42	1	0	2	14	depressed	n.a.	n.a.	n.a.	n.a.
ENP30M021A	Healhy controls	29	Male	Milan	no	no	n.a.	0	0	n.a.	n.a.	n.a.	n.a.	n.a.	n.a.	n.a.
ENP30M022A	Healhy controls	56	Female	Milan	no	no	n.a.	0	0	n.a.	n.a.	n.a.	n.a.	n.a.	n.a.	n.a.
ENP30M023A	Healhy controls	28	Female	Milan	no	no	n.a.	0	0	n.a.	n.a.	n.a.	n.a.	n.a.	n.a.	n.a.
ENP30M024A	Bipolar Disorder	59	Female	Milan	no	yes	52	0	0	2	26	depressed	n.a.	n.a.	n.a.	n.a.
ENP30M026A	Schizophrenia	34	Male	Milan	yes	yes	30	n.a.	n.a.	n.a.	n.a.	n.a.	64	112	n.a.	n.a.
ENP30M027A	Bipolar Disorder	42	Male	Milan	no	no	18	1	1	1	19	depressed	n.a.	n.a.	n.a.	n.a.
ENP30M028A	Healhy controls	30	Male	Milan	no	no	n.a.	0	0	n.a.	n.a.	n.a.	n.a.	n.a.	n.a.	n.a.
ENP30M029A	Schizophrenia	42	Male	Milan	yes	yes	24	0	0	n.a.	n.a.	n.a.	38	70	n.a.	n.a.
ENP30M030A	Schizophrenia	28	Male	Milan	yes	yes	24	1	0	n.a.	n.a.	n.a.	40	75	n.a.	n.a.
ENP30M031A	Bipolar Disorder	64	Female	Milan	no	no	26	n.a.	n.a.	n.a.	n.a.	n.a.	n.a.	n.a.	n.a.	n.a.
ENP30M032A	Healhy controls	24	Female	Milan	no	no	n.a.	0	0	n.a.	n.a.	n.a.	n.a.	n.a.	n.a.	n.a.
ENP30M033A	Schizophrenia	38	Female	Milan	yes	yes	32	0	1	n.a.	n.a.	n.a.	58	60	n.a.	n.a.
ENP30M035A	Healhy controls	24	Male	Milan	no	no	n.a.	0	0	n.a.	n.a.	n.a.	n.a.	n.a.	n.a.	n.a.
ENP30M036A	Bipolar Disorder	55	Male	Milan	no	no	25	1	1	1	33	depressed	n.a.	n.a.	n.a.	n.a.
ENP30M037A	Bipolar Disorder	63	Female	Milan	no	no	30	1	0	2	n.a.	depressed	n.a.	n.a.	n.a.	n.a.
ENP30M038A	Healhy controls	23	Female	Milan	no	no	n.a.	0	0	n.a.	n.a.	n.a.	n.a.	n.a.	n.a.	n.a.
ENP30M039A	Bipolar Disorder	35	Male	Milan	no	no	34	n.a.	0	2	28	depressed	n.a.	n.a.	n.a.	n.a.
ENP30M040A	Healhy controls	26	Female	Milan	no	no	n.a.	0	0	n.a.	n.a.	n.a.	n.a.	n.a.	n.a.	n.a.
ENP30M041A	Healhy controls	25	Female	Milan	no	no	n.a.	0	0	n.a.	n.a.	n.a.	n.a.	n.a.	n.a.	n.a.
ENP30M042A	Healhy controls	23	Female	Milan	no	no	n.a.	0	0	n.a.	n.a.	n.a.	n.a.	n.a.	n.a.	n.a.
ENP30M043A	Healhy controls	27	Male	Milan	no	no	n.a.	0	0	n.a.	n.a.	n.a.	n.a.	n.a.	n.a.	n.a.
ENP30M044A	Bipolar Disorder	68	Male	Milan	no	no	30	0	0	1	20	depressed	n.a.	n.a.	n.a.	n.a.
ENP30M045A	Healhy controls	22	Male	Milan	no	no	n.a.	0	0	n.a.	n.a.	n.a.	n.a.	n.a.	n.a.	n.a.
ENP30M046A	Healhy controls	36	Male	Milan	no	no	n.a.	0	0	n.a.	n.a.	n.a.	n.a.	n.a.	n.a.	n.a.
ENP30M047A	Schizophrenia	29	Female	Milan	yes	yes	18	n.a.	n.a.	n.a.	n.a.	n.a.	40	81	n.a.	n.a.
ENP30M048A	Bipolar Disorder	61	Female	Milan	no	no	35	1	0	2	24	depressed	n.a.	n.a.	n.a.	n.a.
ENP30M049A	Schizophrenia	18	Male	Milan	yes	yes	17	0	0	n.a.	n.a.	n.a.	58	70	n.a.	n.a.
ENP30M050A	Bipolar Disorder	53	Female	Milan	yes	yes	24	1	1	1	0	depressed	n.a.	n.a.	n.a.	n.a.
ENP30M051A	Bipolar Disorder	47	Female	Milan	no	no	29	1	1	1	18	depressed	n.a.	n.a.	n.a.	n.a.
ENP30M052A	Bipolar Disorder	51	Male	Milan	no	no	31	1	0	2	19	depressed	n.a.	n.a.	n.a.	n.a.
ENP30M053A	Schizophrenia	37	Male	Milan	yes	yes	17	0	0	n.a.	n.a.	n.a.	n.a.	n.a.	n.a.	n.a.
ENP30M054A	Schizophrenia	45	Female	Milan	yes	yes	20	n.a.	n.a.	n.a.	n.a.	n.a.	70	125	n.a.	n.a.
ENP30M055A	Bipolar Disorder	72	Male	Milan	no	no	23	1	1	2	22	depressed	n.a.	n.a.	n.a.	n.a.
ENP30M056A	Bipolar Disorder	66	Female	Milan	no	no	25	n.a.	1	2	25	depressed	n.a.	n.a.	n.a.	n.a.
ENP30M057A	Bipolar Disorder	56	Female	Milan	no	no	24	n.a.	0	1	23	depressed	n.a.	n.a.	n.a.	n.a.
ENP30M058A	Schizophrenia	38	Female	Milan	yes	yes	31	n.a.	n.a.	n.a.	n.a.	n.a.	32	60	n.a.	n.a.
ENP30M059A	Bipolar Disorder	35	Male	Milan	no	no	25	0	1	2	n.a.	depressed	n.a.	n.a.	n.a.	n.a.
ENP30M060A	Bipolar Disorder	33	Female	Milan	no	no	18	0	1	1	23	depressed	n.a.	n.a.	n.a.	n.a.
ENP30M061A	Healhy controls	26	Female	Milan	no	no	n.a.	0	0	n.a.	n.a.	n.a.	n.a.	n.a.	n.a.	n.a.
ENP30M062A	Healhy controls	60	Female	Milan	no	no	n.a.	0	0	n.a.	n.a.	n.a.	n.a.	n.a.	n.a.	n.a.
ENP30M063A	Bipolar Disorder	28	Female	Milan	no	no	26	0	0	1	n.a.	manic	n.a.	n.a.	n.a.	n.a.
ENP30M064A	Healhy controls	44	Female	Milan	no	no	n.a.	0	0	n.a.	n.a.	n.a.	n.a.	n.a.	n.a.	n.a.
ENP30M065A	Schizophrenia	35	Male	Milan	yes	yes	19	1	0	n.a.	n.a.	n.a.	n.a.	n.a.	n.a.	n.a.
ENP30M066A	Healhy controls	58	Female	Milan	no	no	n.a.	0	0	n.a.	n.a.	n.a.	n.a.	n.a.	n.a.	n.a.
ENP30M067A	Schizophrenia	41	Female	Milan	yes	yes	30	1	0	n.a.	n.a.	n.a.	34	61	n.a.	n.a.
ENP30M068A	Bipolar Disorder	33	Male	Milan	no	no	30	1	1	1	33	depressed	n.a.	n.a.	n.a.	n.a.
ENP30M069A	Bipolar Disorder	27	Female	Milan	no	no	22	0	0	1	30	depressed	n.a.	n.a.	n.a.	n.a.
ENP30M070A	Bipolar Disorder	46	Male	Milan	no	yes	24	1	1	1	n.a.	depressed	n.a.	n.a.	n.a.	n.a.
ENP30M071A	Schizophrenia	30	Male	Milan	yes	yes	30	n.a.	n.a.	n.a.	n.a.	n.a.	47	84	n.a.	n.a.
ENP30M072A	Bipolar Disorder	51	Female	Milan	no	no	27	1	0	2	31	depressed	n.a.	n.a.	n.a.	n.a.
ENP30M073A	Bipolar Disorder	54	Female	Milan	no	no	29	1	1	2	27	depressed	n.a.	n.a.	n.a.	n.a.
ENP30M074A	Schizophrenia	41	Male	Milan	yes	yes	23	1	0	n.a.	n.a.	n.a.	33	67	n.a.	n.a.
ENP30M075A	Healhy controls	19	Male	Milan	no	no	n.a.	0	0	n.a.	n.a.	n.a.	n.a.	n.a.	n.a.	n.a.
ENP30M076A	Bipolar Disorder	48	Female	Milan	no	no	32	1	1	1	20	depressed	n.a.	n.a.	n.a.	n.a.
ENP30M077A	Bipolar Disorder	52	Male	Milan	no	no	n.a.	n.a.	n.a.	n.a.	n.a.	n.a.	n.a.	n.a.	n.a.	n.a.
ENP30M078A	Schizophrenia	39	Female	Milan	yes	yes	21	n.a.	n.a.	n.a.	n.a.	n.a.	n.a.	n.a.	n.a.	n.a.
ENP30M079A	Bipolar Disorder	56	Female	Milan	no	yes	33	1	1	2	19	depressed	n.a.	n.a.	n.a.	n.a.
ENP30M080A	Bipolar Disorder	22	Female	Milan	no	no	17	1	1	1	n.a.	depressed	n.a.	n.a.	n.a.	n.a.
ENP30M081A	Bipolar Disorder	48	Female	Milan	no	no	31	1	1	2	21	depressed	n.a.	n.a.	n.a.	n.a.
ENP30M082A	Healhy controls	25	Male	Milan	no	no	n.a.	0	0	n.a.	n.a.	n.a.	n.a.	n.a.	n.a.	n.a.
ENP30M083A	Healhy controls	23	Male	Milan	no	no	n.a.	0	0	n.a.	n.a.	n.a.	n.a.	n.a.	n.a.	n.a.
ENP30M084A	Schizophrenia	33	Male	Milan	yes	yes	23	n.a.	n.a.	n.a.	n.a.	n.a.	n.a.	n.a.	n.a.	n.a.
ENP30M085A	Bipolar Disorder	40	Male	Milan	yes	yes	34	1	1	1	n.a.	depressed	n.a.	n.a.	n.a.	n.a.
ENP30M086A	Bipolar Disorder	34	Male	Milan	no	yes	23	1	1	1	25	depressed	n.a.	n.a.	n.a.	n.a.
ENP30M087A	Bipolar Disorder	26	Male	Milan	no	yes	26	1	0	2	22	depressed	n.a.	n.a.	n.a.	n.a.
ENP30M088A	Bipolar Disorder	48	Female	Milan	no	no	28	0	0	1	20	depressed	n.a.	n.a.	n.a.	n.a.
ENP30M089A	Schizophrenia	31	Female	Milan	yes	yes	29	1	1	n.a.	n.a.	n.a.	29	52	n.a.	n.a.
ENP30M090A	Healhy controls	49	Female	Milan	no	no	n.a.	0	0	n.a.	n.a.	n.a.	n.a.	n.a.	n.a.	n.a.
ENP30M091A	Healhy controls	46	Female	Milan	no	no	n.a.	0	0	n.a.	n.a.	n.a.	n.a.	n.a.	n.a.	n.a.
ENP30M092A	Bipolar Disorder	43	Female	Milan	no	no	33	1	1	1	28	depressed	n.a.	n.a.	n.a.	n.a.
ENP30M093A	Bipolar Disorder	38	Female	Milan	no	no	28	1	1	2	20	depressed	n.a.	n.a.	n.a.	n.a.
ENP30M094A	Healhy controls	62	Male	Milan	no	no	n.a.	0	0	n.a.	n.a.	n.a.	n.a.	n.a.	n.a.	n.a.
ENP30M095A	Bipolar Disorder	40	Female	Milan	no	no	19	1	1	1	25	depressed	n.a.	n.a.	n.a.	n.a.
ENP30M096A	Bipolar Disorder	35	Male	Milan	no	no	29	0	0	2	32	depressed	n.a.	n.a.	n.a.	n.a.
ENP30M097A	Schizophrenia	26	Male	Milan	yes	yes	22	0	0	n.a.	n.a.	n.a.	45	85	n.a.	n.a.
ENP30M098A	Schizophrenia	41	Male	Milan	yes	yes	16	0	0	n.a.	n.a.	n.a.	58	95	n.a.	n.a.
ENP30M099A	Schizophrenia	32	Male	Milan	yes	yes	22	1	0	n.a.	n.a.	n.a.	40	68	n.a.	n.a.
ENP30M100A	Bipolar Disorder	46	Female	Milan	no	yes	39	0	1	1	20	depressed	n.a.	n.a.	n.a.	n.a.
ENP30M101A	Bipolar Disorder	47	Female	Milan	no	no	28	1	1	1	29	depressed	n.a.	n.a.	n.a.	n.a.
ENP30M102A	Healhy controls	34	Male	Milan	no	no	n.a.	0	0	n.a.	n.a.	n.a.	n.a.	n.a.	n.a.	n.a.
ENP30M103A	Bipolar Disorder	50	Female	Milan	no	no	38	1	0	n.a.	24	depressed	n.a.	n.a.	n.a.	n.a.
ENP30M104A	Healhy controls	25	Male	Milan	no	no	n.a.	0	0	n.a.	n.a.	n.a.	n.a.	n.a.	n.a.	n.a.
ENP30M105A	Bipolar Disorder	59	Female	Milan	no	no	43	1	0	2	20	depressed	n.a.	n.a.	n.a.	n.a.
ENP30M106A	Bipolar Disorder	36	Female	Milan	no	no	30	1	0	1	19	depressed	n.a.	n.a.	n.a.	n.a.
ENP30M107A	Bipolar Disorder	36	Male	Milan	no	no	24	1	0	2	22	depressed	n.a.	n.a.	n.a.	n.a.
ENP30M108A	Bipolar Disorder	45	Male	Milan	no	yes	36	1	1	1	0	manic	n.a.	n.a.	n.a.	n.a.
ENP30M109A	Healhy controls	55	Female	Milan	no	no	n.a.	0	0	n.a.	n.a.	n.a.	n.a.	n.a.	n.a.	n.a.
ENP30M110A	Bipolar Disorder	45	Female	Milan	no	no	42	1	0	2	24	depressed	n.a.	n.a.	n.a.	n.a.
ENP30M111A	Bipolar Disorder	61	Male	Milan	no	no	41	1	1	1	25	depressed	n.a.	n.a.	n.a.	n.a.
ENP30M112A	Bipolar Disorder	39	Male	Milan	no	no	33	1	1	1	24	depressed	n.a.	n.a.	n.a.	n.a.
ENP30M113A	Bipolar Disorder	40	Female	Milan	no	no	25	0	1	1	20	depressed	n.a.	n.a.	n.a.	n.a.
ENP30M114A	Bipolar Disorder	52	Female	Milan	yes	no	20	1	1	1	n.a.	manic	n.a.	n.a.	n.a.	n.a.
ENP30M115A	Bipolar Disorder	46	Female	Milan	no	yes	35	1	1	1	18	depressed	n.a.	n.a.	n.a.	n.a.
ENP30M116A	Bipolar Disorder	38	Female	Milan	yes	yes	26	1	1	1	0	manic	n.a.	n.a.	n.a.	n.a.
ENP30M117A	Bipolar Disorder	41	Female	Milan	no	no	20	1	1	1	32	depressed	n.a.	n.a.	n.a.	n.a.
ENP30M118A	Healhy controls	26	Female	Milan	no	no	n.a.	0	0	n.a.	n.a.	n.a.	n.a.	n.a.	n.a.	n.a.
ENP30M119A	Healhy controls	26	Male	Milan	no	no	n.a.	0	0	n.a.	n.a.	n.a.	n.a.	n.a.	n.a.	n.a.
ENP30M120A	Bipolar Disorder	32	Female	Milan	no	no	16	1	1	1	18	depressed	n.a.	n.a.	n.a.	n.a.
ENP30M121A	Bipolar Disorder	42	Male	Milan	no	no	24	1	1	1	25	depressed	n.a.	n.a.	n.a.	n.a.
ENP30M122A	Schizophrenia	32	Male	Milan	yes	yes	18	n.a.	n.a.	n.a.	n.a.	n.a.	36	83	n.a.	n.a.
ENP30M123A	Bipolar Disorder	37	Female	Milan	no	no	33	1	1	2	23	depressed	n.a.	n.a.	n.a.	n.a.
ENP30M124A	Healhy controls	28	Male	Milan	no	no	n.a.	0	0	n.a.	n.a.	n.a.	n.a.	n.a.	n.a.	n.a.
ENP30M125A	Schizophrenia	53	Female	Milan	yes	yes	17	n.a.	n.a.	n.a.	n.a.	n.a.	58	102	n.a.	n.a.
ENP30M126A	Healhy controls	27	Female	Milan	no	no	n.a.	0	0	n.a.	n.a.	n.a.	n.a.	n.a.	n.a.	n.a.
ENP30M127A	Schizophrenia	37	Female	Milan	yes	yes	29	1	0	n.a.	n.a.	n.a.	38	79	n.a.	n.a.
ENP30M128A	Bipolar Disorder	35	Female	Milan	no	no	17	1	0	n.a.	20	depressed	n.a.	n.a.	n.a.	n.a.
ENP30M129A	Healhy controls	26	Female	Milan	no	no	n.a.	0	0	n.a.	n.a.	n.a.	n.a.	n.a.	n.a.	n.a.
ENP30M130A	Schizophrenia	23	Male	Milan	yes	no	16	n.a.	n.a.	n.a.	n.a.	n.a.	n.a.	n.a.	n.a.	n.a.
ENP30M131A	Bipolar Disorder	47	Female	Milan	no	no	33	1	1	2	18	depressed	n.a.	n.a.	n.a.	n.a.
ENP30M132A	Bipolar Disorder	48	Female	Milan	no	no	35	1	1	1	n.a.	manic	n.a.	n.a.	n.a.	n.a.
ENP30M133A	Schizophrenia	40	Female	Milan	yes	yes	28	0	0	n.a.	n.a.	n.a.	35	64	n.a.	n.a.
ENP30M134A	Bipolar Disorder	34	Male	Milan	yes	yes	21	0	1	1	0	manic	n.a.	n.a.	n.a.	n.a.
ENP30M135A	Bipolar Disorder	42	Female	Milan	no	no	28	1	1	2	24	depressed	n.a.	n.a.	n.a.	n.a.
ENP30M136A	Bipolar Disorder	48	Male	Milan	no	no	32	1	0	2	25	depressed	n.a.	n.a.	n.a.	n.a.
ENP30M137A	Schizophrenia	46	Female	Milan	yes	yes	42	0	0	n.a.	n.a.	n.a.	33	65	n.a.	n.a.
ENP30M138A	Bipolar Disorder	53	Male	Milan	no	no	38	1	0	1	19	depressed	n.a.	n.a.	n.a.	n.a.
ENP30M139A	Healhy controls	23	Female	Milan	no	no	n.a.	0	0	n.a.	n.a.	n.a.	n.a.	n.a.	n.a.	n.a.
ENP30M140A	Schizophrenia	24	Male	Milan	yes	yes	24	1	0	n.a.	n.a.	n.a.	32	64	n.a.	n.a.
ENP30M141A	Bipolar Disorder	57	Male	Milan	no	no	40	1	0	2	28	depressed	n.a.	n.a.	n.a.	n.a.
ENP30M142A	Schizophrenia	58	Female	Milan	yes	yes	35	n.a.	n.a.	n.a.	n.a.	n.a.	34	75	n.a.	n.a.
ENP30M143A	Healhy controls	40	Male	Milan	no	no	n.a.	0	0	n.a.	n.a.	n.a.	n.a.	n.a.	n.a.	n.a.
ENP30M144A	Schizophrenia	39	Male	Milan	yes	yes	33	0	0	n.a.	n.a.	n.a.	42	59	n.a.	n.a.
ENP30M145A	Bipolar Disorder	23	Female	Milan	no	no	18	1	1	2	18	depressed	n.a.	n.a.	n.a.	n.a.
ENP30M146A	Healhy controls	25	Female	Milan	no	no	n.a.	0	0	n.a.	n.a.	n.a.	n.a.	n.a.	n.a.	n.a.
ENP30M147A	Bipolar Disorder	33	Female	Milan	no	yes	28	0	1	1	26	depressed	n.a.	n.a.	n.a.	n.a.
ENP30M148A	Schizophrenia	24	Female	Milan	yes	yes	20	n.a.	n.a.	n.a.	n.a.	n.a.	38	75	n.a.	n.a.
ENP30M149A	Schizophrenia	58	Female	Milan	yes	yes	20	1	1	n.a.	n.a.	n.a.	38	n.a.	n.a.	n.a.
ENP30M150A	Bipolar Disorder	54	Female	Milan	no	no	27	1	0	n.a.	21	depressed	n.a.	n.a.	n.a.	n.a.
ENP30M151A	Schizophrenia	40	Male	Milan	yes	yes	37	0	0	n.a.	n.a.	n.a.	43	79	n.a.	n.a.
ENP30M153A	Bipolar Disorder	61	Female	Milan	no	no	21	1	1	1	22	depressed	n.a.	n.a.	n.a.	n.a.
ENP30M154A	Bipolar Disorder	59	Male	Milan	no	no	55	n.a.	0	n.a.	19	depressed	n.a.	n.a.	n.a.	n.a.
ENP30M155A	Bipolar Disorder	42	Female	Milan	no	yes	20	1	1	1	15	depressed	n.a.	n.a.	n.a.	n.a.
ENP30M156A	Bipolar Disorder	41	Male	Milan	no	no	20	0	1	n.a.	20	depressed	n.a.	n.a.	n.a.	n.a.
ENP30M157A	Bipolar Disorder	47	Male	Milan	no	no	20	0	0	1	19	depressed	n.a.	n.a.	n.a.	n.a.
ENP30M159A	Healhy controls	56	Male	Milan	no	no	n.a.	0	0	n.a.	n.a.	n.a.	n.a.	n.a.	n.a.	n.a.
ENP30M160A	Bipolar Disorder	48	Female	Milan	no	yes	25	1	1	1	0	manic	n.a.	n.a.	n.a.	n.a.
ENP30M161A	Healhy controls	28	Male	Milan	no	no	n.a.	0	0	n.a.	n.a.	n.a.	n.a.	n.a.	n.a.	n.a.
ENP30M162A	Bipolar Disorder	50	Male	Milan	no	no	49	0	0	2	26	depressed	n.a.	n.a.	n.a.	n.a.
ENP30M164A	Schizophrenia	37	Female	Milan	yes	yes	22	n.a.	n.a.	n.a.	n.a.	n.a.	47	87	n.a.	n.a.
ENP30M165A	Schizophrenia	42	Male	Milan	yes	yes	30	0	0	n.a.	n.a.	n.a.	39	82	n.a.	n.a.
ENP30M166A	Bipolar Disorder	39	Female	Milan	no	yes	19	1	0	2	30	depressed	n.a.	n.a.	n.a.	n.a.
ENP30M167A	Schizophrenia	37	Female	Milan	yes	yes	20	1	0	n.a.	n.a.	n.a.	52	121	n.a.	n.a.
ENP30M168A	Healhy controls	34	Male	Milan	no	no	n.a.	0	0	n.a.	n.a.	n.a.	n.a.	n.a.	n.a.	n.a.
ENP30M169A	Bipolar Disorder	43	Female	Milan	yes	yes	25	0	0	1	n.a.	manic	n.a.	n.a.	n.a.	n.a.
ENP30M170A	Bipolar Disorder	34	Female	Milan	no	yes	25	1	1	2	20	depressed	n.a.	n.a.	n.a.	n.a.
ENP30M171A	Healhy controls	58	Female	Milan	no	no	n.a.	0	0	n.a.	n.a.	n.a.	n.a.	n.a.	n.a.	n.a.
ENP30M172A	Bipolar Disorder	54	Male	Milan	no	no	30	1	1	1	23	depressed	n.a.	n.a.	n.a.	n.a.
ENP30M174A	Healhy controls	25	Female	Milan	no	no	n.a.	0	0	n.a.	n.a.	n.a.	n.a.	n.a.	n.a.	n.a.
ENP30M175A	Healhy controls	61	Male	Milan	no	no	n.a.	0	0	n.a.	n.a.	n.a.	n.a.	n.a.	n.a.	n.a.
ENP30M176A	Bipolar Disorder	55	Female	Milan	no	yes	45	1	0	2	26	depressed	n.a.	n.a.	n.a.	n.a.
ENP30M177A	Schizophrenia	27	Male	Milan	yes	yes	25	1	0	n.a.	n.a.	n.a.	n.a.	n.a.	n.a.	n.a.
ENP30M178A	Schizophrenia	30	Female	Milan	yes	yes	28	n.a.	n.a.	n.a.	n.a.	n.a.	37	75	n.a.	n.a.
ENP30M179A	Schizophrenia	41	Male	Milan	yes	yes	19	n.a.	n.a.	n.a.	n.a.	n.a.	44	78	n.a.	n.a.
ENP30M180A	Bipolar Disorder	36	Female	Milan	no	no	32	1	1	2	12	depressed	n.a.	n.a.	n.a.	n.a.
ENP30M181A	Schizophrenia	53	Male	Milan	yes	yes	39	n.a.	n.a.	n.a.	n.a.	n.a.	28	54	n.a.	n.a.
ENP30M182A	Healhy controls	27	Male	Milan	no	no	n.a.	0	0	n.a.	n.a.	n.a.	n.a.	n.a.	n.a.	n.a.
ENP30M184A	Schizophrenia	36	Male	Milan	yes	yes	26	n.a.	n.a.	n.a.	n.a.	n.a.	34	71	n.a.	n.a.
ENP30M185A	Schizophrenia	43	Male	Milan	yes	yes	25	1	0	n.a.	n.a.	n.a.	n.a.	n.a.	n.a.	n.a.
ENP30M186A	Schizophrenia	36	Male	Milan	yes	yes	34	n.a.	n.a.	n.a.	n.a.	n.a.	18	30	n.a.	n.a.
ENP30M187A	Bipolar Disorder	38	Male	Milan	no	yes	27	1	1	1	24	depressed	n.a.	n.a.	n.a.	n.a.
ENP30M189A	Schizophrenia	50	Female	Milan	yes	yes	23	n.a.	n.a.	n.a.	n.a.	n.a.	38	71	n.a.	n.a.
ENP30M190A	Bipolar Disorder	66	Male	Milan	no	no	45	1	0	1	25	depressed	n.a.	n.a.	n.a.	n.a.
ENP30M191A	Bipolar Disorder	47	Female	Milan	no	no	22	1	1	1	18	depressed	n.a.	n.a.	n.a.	n.a.
ENP30M192A	Bipolar Disorder	31	Female	Milan	no	no	25	1	1	1	18	depressed	n.a.	n.a.	n.a.	n.a.
ENP30M193A	Bipolar Disorder	61	Male	Milan	no	no	24	0	1	1	19	depressed	n.a.	n.a.	n.a.	n.a.
ENP30M194A	Bipolar Disorder	46	Female	Milan	no	no	n.a.	1	0	n.a.	n.a.	depressed	n.a.	n.a.	n.a.	n.a.
ENP30M195A	Bipolar Disorder	54	Female	Milan	no	no	20	n.a.	0	1	n.a.	manic	n.a.	n.a.	n.a.	n.a.
ENP30M196A	Schizophrenia	26	Male	Milan	yes	yes	20	1	0	n.a.	n.a.	n.a.	59	99	n.a.	n.a.
ENP30M197A	Schizophrenia	26	Male	Milan	yes	yes	19	1	0	n.a.	n.a.	n.a.	49	91	n.a.	n.a.
ENP30M198A	Schizophrenia	52	Male	Milan	yes	yes	25	n.a.	n.a.	n.a.	n.a.	n.a.	55	100	n.a.	n.a.
ENP30M199A	Schizophrenia	32	Female	Milan	yes	yes	26	0	0	n.a.	n.a.	n.a.	38	68	n.a.	n.a.
ENP30M200A	Healhy controls	23	Male	Milan	no	no	n.a.	0	0	n.a.	n.a.	n.a.	n.a.	n.a.	n.a.	n.a.
ENP30M201A	Bipolar Disorder	60	Female	Milan	no	no	50	0	1	2	18	depressed	n.a.	n.a.	n.a.	n.a.
ENP30M202A	Schizophrenia	40	Male	Milan	yes	yes	18	0	0	n.a.	n.a.	n.a.	22	48	n.a.	n.a.
ENP30M203A	Bipolar Disorder	40	Female	Milan	no	yes	38	1	1	2	15	manic	n.a.	n.a.	n.a.	n.a.
ENP30M204A	Bipolar Disorder	46	Male	Milan	no	no	36	0	1	1	20	depressed	n.a.	n.a.	n.a.	n.a.
ENP30M205A	Schizophrenia	37	Male	Milan	yes	yes	20	n.a.	n.a.	n.a.	n.a.	n.a.	38	70	n.a.	n.a.
ENP30M207A	Bipolar Disorder	54	Female	Milan	no	yes	16	0	1	1	33	depressed	n.a.	n.a.	n.a.	n.a.
ENP30M208A	Bipolar Disorder	35	Female	Milan	no	no	18	0	1	2	26	depressed	n.a.	n.a.	n.a.	n.a.
ENP30M209A	Schizophrenia	32	Male	Milan	yes	yes	26	n.a.	n.a.	n.a.	n.a.	n.a.	n.a.	n.a.	n.a.	n.a.
ENP30M210A	Schizophrenia	54	Female	Milan	yes	yes	32	1	0	n.a.	n.a.	n.a.	48	89	n.a.	n.a.
ENP30M211A	Bipolar Disorder	51	Female	Milan	no	no	25	0	1	1	17	depressed	n.a.	n.a.	n.a.	n.a.
ENP30M212A	Healhy controls	36	Male	Milan	no	no	n.a.	0	0	n.a.	n.a.	n.a.	n.a.	n.a.	n.a.	n.a.
ENP30M213A	Schizophrenia	32	Female	Milan	yes	yes	28	0	0	n.a.	n.a.	n.a.	62	105	n.a.	n.a.
ENP30M214A	Bipolar Disorder	35	Female	Milan	yes	yes	34	1	1	1	2	manic	n.a.	n.a.	n.a.	n.a.
ENP30M215A	Schizophrenia	43	Male	Milan	yes	yes	42	1	0	n.a.	n.a.	n.a.	43	78	n.a.	n.a.
ENP30M216A	Schizophrenia	29	Male	Milan	yes	yes	18	n.a.	n.a.	n.a.	n.a.	n.a.	43	78	n.a.	n.a.
ENP30M217A	Bipolar Disorder	53	Female	Milan	no	no	37	1	0	2	22	depressed	n.a.	n.a.	n.a.	n.a.
ENP30M218A	Healhy controls	29	Male	Milan	no	no	n.a.	0	0	n.a.	n.a.	n.a.	n.a.	n.a.	n.a.	n.a.
ENP30M219A	Bipolar Disorder	42	Female	Milan	no	no	17	1	0	2	17	depressed	n.a.	n.a.	n.a.	n.a.
ENP30M220A	Healhy controls	34	Female	Milan	no	no	n.a.	0	0	n.a.	n.a.	n.a.	n.a.	n.a.	n.a.	n.a.
ENP30M221A	Healhy controls	24	Male	Milan	no	no	n.a.	0	0	n.a.	n.a.	n.a.	n.a.	n.a.	n.a.	n.a.
ENP30M222A	Bipolar Disorder	29	Female	Milan	no	no	25	0	1	1	26	depressed	n.a.	n.a.	n.a.	n.a.
ENP30M223A	Bipolar Disorder	34	Female	Milan	no	no	20	1	1	1	17	depressed	n.a.	n.a.	n.a.	n.a.
ENP30M224A	Bipolar Disorder	61	Female	Milan	no	yes	52	1	0	2	25	depressed	n.a.	n.a.	n.a.	n.a.
ENP30M225A	Schizophrenia	35	Male	Milan	yes	yes	20	n.a.	n.a.	n.a.	n.a.	n.a.	37	66	n.a.	n.a.
ENP30M226A	Bipolar Disorder	71	Female	Milan	no	no	44	1	1	1	18	depressed	n.a.	n.a.	n.a.	n.a.
ENP30M227A	Bipolar Disorder	43	Female	Milan	no	yes	40	1	0	1	0	manic	n.a.	n.a.	n.a.	n.a.
ENP30M228A	Healhy controls	25	Male	Milan	no	no	n.a.	0	0	n.a.	n.a.	n.a.	n.a.	n.a.	n.a.	n.a.
ENP30M229A	Bipolar Disorder	52	Male	Milan	yes	yes	20	1	0	1	19	manic	n.a.	n.a.	n.a.	n.a.
ENP30M230A	Schizophrenia	30	Male	Milan	yes	yes	18	0	0	n.a.	n.a.	n.a.	52	89	n.a.	n.a.
ENP30M231A	Bipolar Disorder	29	Male	Milan	no	no	24	0	1	1	23	depressed	n.a.	n.a.	n.a.	n.a.
ENP30M232A	Bipolar Disorder	35	Female	Milan	no	no	32	0	0	2	26	depressed	n.a.	n.a.	n.a.	n.a.
ENP30M233A	Healhy controls	43	Female	Milan	no	no	n.a.	0	0	n.a.	n.a.	n.a.	n.a.	n.a.	n.a.	n.a.
ENP30M235A	Healhy controls	46	Male	Milan	no	no	n.a.	0	0	n.a.	n.a.	n.a.	n.a.	n.a.	n.a.	n.a.
ENP30M237A	Healhy controls	23	Female	Milan	no	no	n.a.	0	0	n.a.	n.a.	n.a.	n.a.	n.a.	n.a.	n.a.
ENP30M238A	Bipolar Disorder	57	Female	Milan	no	no	40	1	0	1	24	depressed	n.a.	n.a.	n.a.	n.a.
ENP30M239A	Bipolar Disorder	48	Female	Milan	yes	yes	36	1	1	1	24	depressed	n.a.	n.a.	n.a.	n.a.
ENP30M240A	Bipolar Disorder	31	Female	Milan	yes	yes	25	1	1	1	26	depressed	n.a.	n.a.	n.a.	n.a.
ENP30M241A	Bipolar Disorder	48	Male	Milan	no	yes	21	0	1	2	24	depressed	n.a.	n.a.	n.a.	n.a.
ENP30M242A	Healhy controls	31	Female	Milan	no	no	n.a.	0	0	n.a.	n.a.	n.a.	n.a.	n.a.	n.a.	n.a.
ENP30M243A	Healhy controls	43	Female	Milan	no	no	n.a.	0	0	n.a.	n.a.	n.a.	n.a.	n.a.	n.a.	n.a.
ENP30M244A	Bipolar Disorder	36	Female	Milan	yes	yes	33	1	0	1	0	manic	n.a.	n.a.	n.a.	n.a.
ENP30M245A	Schizophrenia	27	Male	Milan	yes	yes	20	n.a.	n.a.	n.a.	n.a.	n.a.	35	60	n.a.	n.a.
ENP30M246A	Healhy controls	24	Male	Milan	no	no	n.a.	0	0	n.a.	n.a.	n.a.	n.a.	n.a.	n.a.	n.a.
ENP30M247A	Schizophrenia	32	Female	Milan	yes	yes	24	1	0	n.a.	n.a.	n.a.	32	64	n.a.	n.a.
ENP30M249A	Healhy controls	31	Female	Milan	no	no	n.a.	0	0	n.a.	n.a.	n.a.	n.a.	n.a.	n.a.	n.a.
ENP30M250A	Healhy controls	51	Female	Milan	no	no	n.a.	0	0	n.a.	n.a.	n.a.	n.a.	n.a.	n.a.	n.a.
ENP30M251A	Bipolar Disorder	43	Female	Milan	yes	yes	40	0	0	1	0	manic	n.a.	n.a.	n.a.	n.a.
ENP30M252A	Schizophrenia	39	Male	Milan	yes	yes	25	1	0	n.a.	n.a.	n.a.	44	73	n.a.	n.a.
ENP30M253A	Schizophrenia	61	Female	Milan	yes	yes	37	n.a.	n.a.	n.a.	n.a.	n.a.	47	79	n.a.	n.a.
ENP30M254A	Bipolar Disorder	46	Female	Milan	no	yes	24	1	0	1	26	depressed	n.a.	n.a.	n.a.	n.a.
ENP30M255A	Schizophrenia	37	Male	Milan	yes	yes	22	1	0	n.a.	n.a.	n.a.	n.a.	n.a.	n.a.	n.a.
ENP30M256A	Healhy controls	25	Female	Milan	no	no	n.a.	0	0	n.a.	n.a.	n.a.	n.a.	n.a.	n.a.	n.a.
ENP30M257A	Healhy controls	32	Female	Milan	no	no	n.a.	0	0	n.a.	n.a.	n.a.	n.a.	n.a.	n.a.	n.a.
ENP30M258A	Schizophrenia	40	Female	Milan	yes	yes	34	0	0	n.a.	n.a.	n.a.	36	70	n.a.	n.a.
ENP30M260A	Bipolar Disorder	22	Male	Milan	yes	no	17	0	0	1	24	depressed	n.a.	n.a.	n.a.	n.a.
ENP30M261A	Healhy controls	53	Female	Milan	no	no	n.a.	0	0	n.a.	n.a.	n.a.	n.a.	n.a.	n.a.	n.a.
ENP30M262A	Healhy controls	59	Male	Milan	no	no	n.a.	0	0	n.a.	n.a.	n.a.	n.a.	n.a.	n.a.	n.a.
ENP30M263A	Bipolar Disorder	31	Male	Milan	no	no	25	1	1	1	21	depressed	n.a.	n.a.	n.a.	n.a.
ENP30M264A	Bipolar Disorder	60	Female	Milan	no	no	38	1	1	2	18	depressed	n.a.	n.a.	n.a.	n.a.
ENP30M265A	Schizophrenia	43	Male	Milan	yes	yes	24	n.a.	n.a.	n.a.	n.a.	n.a.	36	48	n.a.	n.a.
ENP30M266A	Schizophrenia	43	Male	Milan	yes	yes	24	1	0	n.a.	n.a.	n.a.	n.a.	n.a.	n.a.	n.a.
ENP30M268A	Bipolar Disorder	58	Female	Milan	no	no	25	1	0	1	28	depressed	n.a.	n.a.	n.a.	n.a.
ENP30M269A	Schizophrenia	19	Female	Milan	yes	yes	17	1	0	n.a.	n.a.	n.a.	39	115	n.a.	n.a.
ENP30M270A	Schizophrenia	30	Male	Milan	yes	yes	18	0	0	n.a.	n.a.	n.a.	37	85	n.a.	n.a.
ENP30M271A	Bipolar Disorder	45	Male	Milan	no	yes	43	n.a.	0	1	n.a.	manic	n.a.	n.a.	n.a.	n.a.
ENP30M272A	Bipolar Disorder	49	Female	Milan	no	no	32	1	1	1	34	depressed	n.a.	n.a.	n.a.	n.a.
ENP30M273A	Bipolar Disorder	20	Female	Milan	no	no	16	0	1	2	18	depressed	n.a.	n.a.	n.a.	n.a.
ENP30M274A	Bipolar Disorder	63	Male	Milan	no	no	30	0	1	1	22	depressed	n.a.	n.a.	n.a.	n.a.
ENP30M275A	Schizophrenia	40	Male	Milan	yes	yes	30	1	1	n.a.	n.a.	n.a.	n.a.	n.a.	n.a.	n.a.
ENP30M277A	Healhy controls	27	Male	Milan	no	no	n.a.	0	0	n.a.	n.a.	n.a.	n.a.	n.a.	n.a.	n.a.
ENP30M278A	Schizophrenia	52	Male	Milan	yes	yes	20	1	0	n.a.	n.a.	n.a.	56	102	n.a.	n.a.
ENP30M279A	Schizophrenia	48	Female	Milan	yes	yes	27	0	1	n.a.	n.a.	n.a.	n.a.	n.a.	n.a.	n.a.
ENP30M281A	Schizophrenia	27	Male	Milan	yes	yes	22	0	0	n.a.	n.a.	n.a.	54	97	n.a.	n.a.
ENP30M282A	Healhy controls	33	Male	Milan	no	no	n.a.	0	0	n.a.	n.a.	n.a.	n.a.	n.a.	n.a.	n.a.
ENP30M283A	Schizophrenia	39	Male	Milan	yes	yes	24	n.a.	n.a.	n.a.	n.a.	n.a.	43	80	n.a.	n.a.
ENP30M284A	Healhy controls	26	Female	Milan	no	no	n.a.	0	0	n.a.	n.a.	n.a.	n.a.	n.a.	n.a.	n.a.
ENP30M285A	Healhy controls	60	Male	Milan	no	no	n.a.	0	0	n.a.	n.a.	n.a.	n.a.	n.a.	n.a.	n.a.
ENP30M286A	Healhy controls	28	Male	Milan	no	no	n.a.	0	0	n.a.	n.a.	n.a.	n.a.	n.a.	n.a.	n.a.
ENP30M287A	Schizophrenia	52	Male	Milan	yes	yes	23	n.a.	n.a.	n.a.	n.a.	n.a.	36	68	n.a.	n.a.
ENP30M289A	Schizophrenia	22	Male	Milan	yes	yes	15	1	0	n.a.	n.a.	n.a.	41	70	n.a.	n.a.
ENP30M290A	Bipolar Disorder	59	Male	Milan	yes	yes	47	1	1	1	22	manic	n.a.	n.a.	n.a.	n.a.
ENP30M291A	Healhy controls	30	Male	Milan	no	no	n.a.	0	0	n.a.	n.a.	n.a.	n.a.	n.a.	n.a.	n.a.
ENP30M294A	Healhy controls	38	Male	Milan	no	no	n.a.	0	0	n.a.	n.a.	n.a.	n.a.	n.a.	n.a.	n.a.
ENP30M295A	Bipolar Disorder	47	Female	Milan	no	no	29	1	0	2	20	depressed	n.a.	n.a.	n.a.	n.a.
ENP30M296A	Bipolar Disorder	53	Female	Milan	no	yes	25	1	0	1	23	depressed	n.a.	n.a.	n.a.	n.a.
ENP30M297A	Healhy controls	62	Male	Milan	no	no	n.a.	0	0	n.a.	n.a.	n.a.	n.a.	n.a.	n.a.	n.a.
ENP30M298A	Schizophrenia	27	Male	Milan	yes	yes	26	1	0	n.a.	n.a.	n.a.	39	74	n.a.	n.a.
ENP30M299A	Healhy controls	27	Female	Milan	no	no	n.a.	0	0	n.a.	n.a.	n.a.	n.a.	n.a.	n.a.	n.a.
ENP30M300A	Bipolar Disorder	65	Male	Milan	no	no	30	1	0	2	18	depressed	n.a.	n.a.	n.a.	n.a.
ENP30M301A	Schizophrenia	35	Male	Milan	yes	yes	23	1	0	n.a.	n.a.	n.a.	67	86	n.a.	n.a.
ENP30M302A	Schizophrenia	37	Male	Milan	yes	yes	26	1	0	n.a.	n.a.	n.a.	41	75	n.a.	n.a.
ENP30M303A	Bipolar Disorder	49	Male	Milan	no	yes	46	0	1	1	0	manic	n.a.	n.a.	n.a.	n.a.
ENP30M304A	Healhy controls	44	Female	Milan	no	no	n.a.	0	0	n.a.	n.a.	n.a.	n.a.	n.a.	n.a.	n.a.
ENP30M305A	Schizophrenia	36	Female	Milan	yes	yes	16	1	0	n.a.	n.a.	n.a.	41	71	n.a.	n.a.
ENP30M306A	Healhy controls	22	Female	Milan	no	no	n.a.	0	0	n.a.	n.a.	n.a.	n.a.	n.a.	n.a.	n.a.
ENP30M307A	Bipolar Disorder	30	Female	Milan	no	no	17	0	1	2	n.a.	depressed	n.a.	n.a.	n.a.	n.a.
ENP30M308A	Schizophrenia	49	Male	Milan	yes	yes	37	1	0	n.a.	n.a.	n.a.	30	54	n.a.	n.a.
ENP30M309A	Schizophrenia	29	Male	Milan	yes	yes	28	1	0	n.a.	n.a.	n.a.	n.a.	70	n.a.	n.a.
ENP30M311A	Schizophrenia	22	Female	Milan	yes	yes	20	1	0	n.a.	n.a.	n.a.	43	76	n.a.	n.a.
ENP30M312A	Bipolar Disorder	33	Female	Milan	no	no	27	1	0	2	24	depressed	n.a.	n.a.	n.a.	n.a.
ENP30S001A	Healhy controls	36	Male	Santander	no	no	n.a.	0	0	n.a.	n.a.	n.a.	n.a.	n.a.	n.a.	n.a.
ENP30S002A	Healhy controls	39	Male	Santander	no	no	n.a.	0	0	n.a.	n.a.	n.a.	n.a.	n.a.	n.a.	n.a.
ENP30S003A	Healhy controls	36	Male	Santander	no	no	n.a.	0	0	n.a.	n.a.	n.a.	n.a.	n.a.	n.a.	n.a.
ENP30S004A	Healhy controls	29	Female	Santander	no	no	n.a.	0	0	n.a.	n.a.	n.a.	n.a.	n.a.	n.a.	n.a.
ENP30S005A	Healhy controls	27	Male	Santander	no	no	n.a.	0	0	n.a.	n.a.	n.a.	n.a.	n.a.	n.a.	n.a.
ENP30S006A	Healhy controls	40	Male	Santander	no	no	n.a.	0	0	n.a.	n.a.	n.a.	n.a.	n.a.	n.a.	n.a.
ENP30S007A	Healhy controls	39	Female	Santander	no	no	n.a.	0	0	n.a.	n.a.	n.a.	n.a.	n.a.	n.a.	n.a.
ENP30S008A	Healhy controls	33	Female	Santander	no	no	n.a.	0	0	n.a.	n.a.	n.a.	n.a.	n.a.	n.a.	n.a.
ENP30S009A	Healhy controls	33	Female	Santander	no	no	n.a.	0	0	n.a.	n.a.	n.a.	n.a.	n.a.	n.a.	n.a.
ENP30S010A	Healhy controls	47	Female	Santander	no	no	n.a.	0	0	n.a.	n.a.	n.a.	n.a.	n.a.	n.a.	n.a.
ENP30S011A	Healhy controls	48	Male	Santander	no	no	n.a.	0	0	n.a.	n.a.	n.a.	n.a.	n.a.	n.a.	n.a.
ENP30S012A	Healhy controls	29	Female	Santander	no	no	n.a.	0	0	n.a.	n.a.	n.a.	n.a.	n.a.	n.a.	n.a.
ENP30S013A	Healhy controls	37	Female	Santander	no	no	n.a.	0	0	n.a.	n.a.	n.a.	n.a.	n.a.	n.a.	n.a.
ENP30S014A	Healhy controls	50	Female	Santander	no	no	n.a.	0	0	n.a.	n.a.	n.a.	n.a.	n.a.	n.a.	n.a.
ENP30S015A	Healhy controls	38	Male	Santander	no	no	n.a.	0	0	n.a.	n.a.	n.a.	n.a.	n.a.	n.a.	n.a.
ENP30S016A	Healhy controls	39	Female	Santander	no	no	n.a.	0	0	n.a.	n.a.	n.a.	n.a.	n.a.	n.a.	n.a.
ENP30S017A	Healhy controls	45	Male	Santander	no	no	n.a.	0	0	n.a.	n.a.	n.a.	n.a.	n.a.	n.a.	n.a.
ENP30S018A	Healhy controls	36	Male	Santander	no	no	n.a.	0	0	n.a.	n.a.	n.a.	n.a.	n.a.	n.a.	n.a.
ENP30S019A	Healhy controls	49	Male	Santander	no	no	n.a.	0	0	n.a.	n.a.	n.a.	n.a.	n.a.	n.a.	n.a.
ENP30S020A	Healhy controls	48	Female	Santander	no	no	n.a.	0	0	n.a.	n.a.	n.a.	n.a.	n.a.	n.a.	n.a.
ENP30S021A	Healhy controls	47	Female	Santander	no	no	n.a.	0	0	n.a.	n.a.	n.a.	n.a.	n.a.	n.a.	n.a.
ENP30S022A	Healhy controls	30	Male	Santander	no	no	n.a.	0	0	n.a.	n.a.	n.a.	n.a.	n.a.	n.a.	n.a.
ENP30S023A	Healhy controls	30	Male	Santander	no	no	n.a.	0	0	n.a.	n.a.	n.a.	n.a.	n.a.	n.a.	n.a.
ENP30S024A	Healhy controls	44	Female	Santander	no	no	n.a.	0	0	n.a.	n.a.	n.a.	n.a.	n.a.	n.a.	n.a.
ENP30S025A	Healhy controls	34	Male	Santander	no	no	n.a.	0	0	n.a.	n.a.	n.a.	n.a.	n.a.	n.a.	n.a.
ENP30S026A	Healhy controls	31	Female	Santander	no	no	n.a.	0	0	n.a.	n.a.	n.a.	n.a.	n.a.	n.a.	n.a.
ENP30S027A	Healhy controls	35	Male	Santander	no	no	n.a.	0	0	n.a.	n.a.	n.a.	n.a.	n.a.	n.a.	n.a.
ENP30S028A	Healhy controls	26	Female	Santander	no	no	n.a.	0	0	n.a.	n.a.	n.a.	n.a.	n.a.	n.a.	n.a.
ENP30S029A	Healhy controls	26	Female	Santander	no	no	n.a.	0	0	n.a.	n.a.	n.a.	n.a.	n.a.	n.a.	n.a.
ENP30S030A	Healhy controls	34	Male	Santander	no	no	n.a.	0	0	n.a.	n.a.	n.a.	n.a.	n.a.	n.a.	n.a.
ENP30S031A	Healhy controls	39	Female	Santander	no	no	n.a.	0	0	n.a.	n.a.	n.a.	n.a.	n.a.	n.a.	n.a.
ENP30S032A	Healhy controls	30	Male	Santander	no	no	n.a.	0	0	n.a.	n.a.	n.a.	n.a.	n.a.	n.a.	n.a.
ENP30S033A	Healhy controls	28	Female	Santander	no	no	n.a.	0	0	n.a.	n.a.	n.a.	n.a.	n.a.	n.a.	n.a.
ENP30S034A	Healhy controls	27	Male	Santander	no	no	n.a.	0	0	n.a.	n.a.	n.a.	n.a.	n.a.	n.a.	n.a.
ENP30S035A	Healhy controls	36	Male	Santander	no	no	n.a.	0	0	n.a.	n.a.	n.a.	n.a.	n.a.	n.a.	n.a.
ENP30S036A	Healhy controls	35	Male	Santander	no	no	n.a.	0	0	n.a.	n.a.	n.a.	n.a.	n.a.	n.a.	n.a.
ENP30S037A	Healhy controls	23	Female	Santander	no	no	n.a.	0	0	n.a.	n.a.	n.a.	n.a.	n.a.	n.a.	n.a.
ENP30S038A	Healhy controls	21	Female	Santander	no	no	n.a.	0	0	n.a.	n.a.	n.a.	n.a.	n.a.	n.a.	n.a.
ENP30S039A	Healhy controls	20	Male	Santander	no	no	n.a.	0	0	n.a.	n.a.	n.a.	n.a.	n.a.	n.a.	n.a.
ENP30S040A	Healhy controls	27	Female	Santander	no	no	n.a.	0	0	n.a.	n.a.	n.a.	n.a.	n.a.	n.a.	n.a.
ENP30S041A	Healhy controls	21	Female	Santander	no	no	n.a.	0	0	n.a.	n.a.	n.a.	n.a.	n.a.	n.a.	n.a.
ENP30S042A	Healhy controls	29	Male	Santander	no	no	n.a.	0	0	n.a.	n.a.	n.a.	n.a.	n.a.	n.a.	n.a.
ENP30S043A	Healhy controls	34	Male	Santander	no	no	n.a.	0	0	n.a.	n.a.	n.a.	n.a.	n.a.	n.a.	n.a.
ENP30S044A	Healhy controls	27	Female	Santander	no	no	n.a.	0	0	n.a.	n.a.	n.a.	n.a.	n.a.	n.a.	n.a.
ENP30S045A	Healhy controls	26	Female	Santander	no	no	n.a.	0	0	n.a.	n.a.	n.a.	n.a.	n.a.	n.a.	n.a.
ENP30S046A	Healhy controls	25	Male	Santander	no	no	n.a.	0	0	n.a.	n.a.	n.a.	n.a.	n.a.	n.a.	n.a.
ENP30S047A	Healhy controls	21	Female	Santander	no	no	n.a.	0	0	n.a.	n.a.	n.a.	n.a.	n.a.	n.a.	n.a.
ENP30S048A	Healhy controls	20	Male	Santander	no	no	n.a.	0	0	n.a.	n.a.	n.a.	n.a.	n.a.	n.a.	n.a.
ENP30S049A	Healhy controls	22	Male	Santander	no	no	n.a.	0	0	n.a.	n.a.	n.a.	n.a.	n.a.	n.a.	n.a.
ENP30S050A	Healhy controls	34	Female	Santander	no	no	n.a.	0	0	n.a.	n.a.	n.a.	n.a.	n.a.	n.a.	n.a.
ENP30S051A	Healhy controls	28	Male	Santander	no	no	n.a.	0	0	n.a.	n.a.	n.a.	n.a.	n.a.	n.a.	n.a.
ENP30S052A	Healhy controls	36	Male	Santander	no	no	n.a.	0	0	n.a.	n.a.	n.a.	n.a.	n.a.	n.a.	n.a.
ENP30S053A	Healhy controls	24	Female	Santander	no	no	n.a.	0	0	n.a.	n.a.	n.a.	n.a.	n.a.	n.a.	n.a.
ENP30S054A	Healhy controls	26	Female	Santander	no	no	n.a.	0	0	n.a.	n.a.	n.a.	n.a.	n.a.	n.a.	n.a.
ENP30S055A	Healhy controls	31	Female	Santander	no	no	n.a.	0	0	n.a.	n.a.	n.a.	n.a.	n.a.	n.a.	n.a.
ENP30S056A	Healhy controls	33	Female	Santander	no	no	n.a.	0	0	n.a.	n.a.	n.a.	n.a.	n.a.	n.a.	n.a.
ENP30S057A	Healhy controls	29	Male	Santander	no	no	n.a.	0	0	n.a.	n.a.	n.a.	n.a.	n.a.	n.a.	n.a.
ENP30S058A	Healhy controls	31	Female	Santander	no	no	n.a.	0	0	n.a.	n.a.	n.a.	n.a.	n.a.	n.a.	n.a.
ENP30S059A	Healhy controls	19	Male	Santander	no	no	n.a.	0	0	n.a.	n.a.	n.a.	n.a.	n.a.	n.a.	n.a.
ENP30S060A	Healhy controls	29	Male	Santander	no	no	n.a.	0	0	n.a.	n.a.	n.a.	n.a.	n.a.	n.a.	n.a.
ENP30S061A	Healhy controls	27	Male	Santander	no	no	n.a.	0	0	n.a.	n.a.	n.a.	n.a.	n.a.	n.a.	n.a.
ENP30S062A	Healhy controls	28	Male	Santander	no	no	n.a.	0	0	n.a.	n.a.	n.a.	n.a.	n.a.	n.a.	n.a.
ENP30S063A	Healhy controls	33	Male	Santander	no	no	n.a.	0	0	n.a.	n.a.	n.a.	n.a.	n.a.	n.a.	n.a.
ENP30S064A	Healhy controls	25	Male	Santander	no	no	n.a.	0	0	n.a.	n.a.	n.a.	n.a.	n.a.	n.a.	n.a.
ENP30S065A	Healhy controls	29	Male	Santander	no	no	n.a.	0	0	n.a.	n.a.	n.a.	n.a.	n.a.	n.a.	n.a.
ENP30S066A	Healhy controls	26	Male	Santander	no	no	n.a.	0	0	n.a.	n.a.	n.a.	n.a.	n.a.	n.a.	n.a.
ENP30S067A	Healhy controls	21	Male	Santander	no	no	n.a.	0	0	n.a.	n.a.	n.a.	n.a.	n.a.	n.a.	n.a.
ENP30S068A	Healhy controls	22	Male	Santander	no	no	n.a.	0	0	n.a.	n.a.	n.a.	n.a.	n.a.	n.a.	n.a.
ENP30S069A	Healhy controls	24	Male	Santander	no	no	n.a.	0	0	n.a.	n.a.	n.a.	n.a.	n.a.	n.a.	n.a.
ENP30S070A	Healhy controls	24	Male	Santander	no	no	n.a.	0	0	n.a.	n.a.	n.a.	n.a.	n.a.	n.a.	n.a.
ENP30S071A	Healhy controls	23	Male	Santander	no	no	n.a.	0	0	n.a.	n.a.	n.a.	n.a.	n.a.	n.a.	n.a.
ENP30S072A	Healhy controls	21	Male	Santander	no	no	n.a.	0	0	n.a.	n.a.	n.a.	n.a.	n.a.	n.a.	n.a.
ENP30S073A	Healhy controls	25	Male	Santander	no	no	n.a.	0	0	n.a.	n.a.	n.a.	n.a.	n.a.	n.a.	n.a.
ENP30S074A	Healhy controls	24	Female	Santander	no	no	n.a.	0	0	n.a.	n.a.	n.a.	n.a.	n.a.	n.a.	n.a.
ENP30S075A	Healhy controls	25	Male	Santander	no	no	n.a.	0	0	n.a.	n.a.	n.a.	n.a.	n.a.	n.a.	n.a.
ENP30S076A	Healhy controls	22	Male	Santander	no	no	n.a.	0	0	n.a.	n.a.	n.a.	n.a.	n.a.	n.a.	n.a.
ENP30S077A	Healhy controls	24	Male	Santander	no	no	n.a.	0	0	n.a.	n.a.	n.a.	n.a.	n.a.	n.a.	n.a.
ENP30S078A	Healhy controls	26	Male	Santander	no	no	n.a.	0	0	n.a.	n.a.	n.a.	n.a.	n.a.	n.a.	n.a.
ENP30S079A	Healhy controls	21	Male	Santander	no	no	n.a.	0	0	n.a.	n.a.	n.a.	n.a.	n.a.	n.a.	n.a.
ENP30S080A	Healhy controls	20	Male	Santander	no	no	n.a.	0	0	n.a.	n.a.	n.a.	n.a.	n.a.	n.a.	n.a.
ENP30S081A	Healhy controls	19	Female	Santander	no	no	n.a.	0	0	n.a.	n.a.	n.a.	n.a.	n.a.	n.a.	n.a.
ENP30S082A	Healhy controls	20	Male	Santander	no	no	n.a.	0	0	n.a.	n.a.	n.a.	n.a.	n.a.	n.a.	n.a.
ENP30S083A	Healhy controls	24	Male	Santander	no	no	n.a.	0	0	n.a.	n.a.	n.a.	n.a.	n.a.	n.a.	n.a.
ENP30S084A	Healhy controls	19	Female	Santander	no	no	n.a.	0	0	n.a.	n.a.	n.a.	n.a.	n.a.	n.a.	n.a.
ENP30S085A	Healhy controls	33	Male	Santander	no	no	n.a.	0	0	n.a.	n.a.	n.a.	n.a.	n.a.	n.a.	n.a.
ENP30S086A	Healhy controls	30	Male	Santander	no	no	n.a.	0	0	n.a.	n.a.	n.a.	n.a.	n.a.	n.a.	n.a.
ENP30S087A	Healhy controls	18	Female	Santander	no	no	n.a.	0	0	n.a.	n.a.	n.a.	n.a.	n.a.	n.a.	n.a.
ENP30S088A	Healhy controls	31	Female	Santander	no	no	n.a.	0	0	n.a.	n.a.	n.a.	n.a.	n.a.	n.a.	n.a.
ENP30S089A	Healhy controls	23	Male	Santander	no	no	n.a.	0	0	n.a.	n.a.	n.a.	n.a.	n.a.	n.a.	n.a.
ENP30S090A	Healhy controls	18	Female	Santander	no	no	n.a.	0	0	n.a.	n.a.	n.a.	n.a.	n.a.	n.a.	n.a.
ENP30S091A	Healhy controls	21	Female	Santander	no	no	n.a.	0	0	n.a.	n.a.	n.a.	n.a.	n.a.	n.a.	n.a.
ENP30S092A	Healhy controls	25	Male	Santander	no	no	n.a.	0	0	n.a.	n.a.	n.a.	n.a.	n.a.	n.a.	n.a.
ENP30S093A	Healhy controls	20	Male	Santander	no	no	n.a.	0	0	n.a.	n.a.	n.a.	n.a.	n.a.	n.a.	n.a.
ENP30S094A	Healhy controls	21	Male	Santander	no	no	n.a.	0	0	n.a.	n.a.	n.a.	n.a.	n.a.	n.a.	n.a.
ENP30S095A	Healhy controls	19	Female	Santander	no	no	n.a.	0	0	n.a.	n.a.	n.a.	n.a.	n.a.	n.a.	n.a.
ENP30S096A	Healhy controls	26	Male	Santander	no	no	n.a.	0	0	n.a.	n.a.	n.a.	n.a.	n.a.	n.a.	n.a.
ENP30S097A	Healhy controls	18	Female	Santander	no	no	n.a.	0	0	n.a.	n.a.	n.a.	n.a.	n.a.	n.a.	n.a.
ENP30S098A	Healhy controls	29	Female	Santander	no	no	n.a.	0	0	n.a.	n.a.	n.a.	n.a.	n.a.	n.a.	n.a.
ENP30S099A	Healhy controls	34	Male	Santander	no	no	n.a.	0	0	n.a.	n.a.	n.a.	n.a.	n.a.	n.a.	n.a.
ENP30S100A	Healhy controls	34	Male	Santander	no	no	n.a.	0	0	n.a.	n.a.	n.a.	n.a.	n.a.	n.a.	n.a.
ENP30S101A	Healhy controls	28	Male	Santander	no	no	n.a.	0	0	n.a.	n.a.	n.a.	n.a.	n.a.	n.a.	n.a.
ENP30S102A	Healhy controls	28	Female	Santander	no	no	n.a.	0	0	n.a.	n.a.	n.a.	n.a.	n.a.	n.a.	n.a.
ENP30S103A	Healhy controls	29	Female	Santander	no	no	n.a.	0	0	n.a.	n.a.	n.a.	n.a.	n.a.	n.a.	n.a.
ENP30S104A	Healhy controls	19	Female	Santander	no	no	n.a.	0	0	n.a.	n.a.	n.a.	n.a.	n.a.	n.a.	n.a.
ENP30S105A	Healhy controls	23	Male	Santander	no	no	n.a.	0	0	n.a.	n.a.	n.a.	n.a.	n.a.	n.a.	n.a.
ENP30S106A	Schizophrenia	24.61	Male	Santander	yes	yes	24.5475	1	0	n.a.	n.a.	n.a.	77	n.a.	4	14
ENP30S107A	Schizophrenia	27.5	Female	Santander	yes	yes	27.4375	1	0	n.a.	n.a.	n.a.	91	n.a.	5	23
ENP30S108A	Schizophrenia	41.7	Male	Santander	yes	yes	n.a.	0	0	n.a.	n.a.	n.a.	73	n.a.	18	15
ENP30S109A	Schizophrenia	21.31	Male	Santander	yes	yes	21.2683	1	0	n.a.	n.a.	n.a.	58	n.a.	3	14
ENP30S110A	Schizophrenia	50.48	Female	Santander	yes	yes	50.355	1	0	n.a.	n.a.	n.a.	59	n.a.	3	15
ENP30S111A	Schizophrenia	24.78	Female	Santander	yes	yes	24.6967	1	0	n.a.	n.a.	n.a.	53	n.a.	3	12
ENP30S112A	Schizophrenia	43.61	Male	Santander	yes	yes	43.5267	0	0	n.a.	n.a.	n.a.	40	n.a.	2	13
ENP30S113A	Schizophrenia	21.94	Male	Santander	yes	yes	21.9192	1	0	n.a.	n.a.	n.a.	58	n.a.	2	16
ENP30S114A	Schizophrenia	23.85	Male	Santander	yes	yes	23.4333	1	0	n.a.	n.a.	n.a.	46	n.a.	0	8
ENP30S115A	Schizophrenia	36.54	Female	Santander	yes	yes	36.4567	1	0	n.a.	n.a.	n.a.	47	n.a.	13	14
ENP30S116A	Schizophrenia	26.95	Female	Santander	yes	yes	26.2	1	0	n.a.	n.a.	n.a.	45	n.a.	9	11
ENP30S117A	Schizophrenia	21.53	Male	Santander	yes	yes	21.4467	0	0	n.a.	n.a.	n.a.	61	n.a.	0	15
ENP30S118A	Schizophrenia	29.42	Male	Santander	yes	yes	29.3783	1	0	n.a.	n.a.	n.a.	34	n.a.	3	10
ENP30S119A	Schizophrenia	20.01	Male	Santander	yes	yes	n.a.	1	0	n.a.	n.a.	n.a.	67	n.a.	9	14
ENP30S120A	Schizophrenia	35.03	Female	Santander	yes	yes	35.0218	1	0	n.a.	n.a.	n.a.	52	n.a.	0	10
ENP30S121A	Schizophrenia	23.82	Female	Santander	yes	yes	23.808	1	0	n.a.	n.a.	n.a.	71	n.a.	23	13
ENP30S122A	Schizophrenia	38.79	Male	Santander	yes	yes	38.7084	1	0	n.a.	n.a.	n.a.	52	n.a.	7	10
ENP30S123A	Schizophrenia	21.1	Male	Santander	yes	yes	20.4374	1	0	n.a.	n.a.	n.a.	78	n.a.	8	19
ENP30S124A	Schizophrenia	25.32	Male	Santander	yes	yes	22.8178	0	0	n.a.	n.a.	n.a.	65	n.a.	6	17
ENP30S125A	Schizophrenia	24.06	Female	Santander	yes	yes	24.0436	0	0	n.a.	n.a.	n.a.	53	n.a.	4	21
ENP30S126A	Schizophrenia	31.71	Female	Santander	yes	yes	31.6707	0	0	n.a.	n.a.	n.a.	55	n.a.	9	9
ENP30S127A	Schizophrenia	21.23	Male	Santander	yes	yes	21.2162	0	0	n.a.	n.a.	n.a.	52	n.a.	0	6
ENP30S128A	Schizophrenia	33.75	Female	Santander	yes	yes	33.7368	1	0	n.a.	n.a.	n.a.	67	n.a.	2	15
ENP30S129A	Schizophrenia	28.26	Female	Santander	yes	no	28.1797	1	0	n.a.	n.a.	n.a.	62	n.a.	9	7
ENP30S130A	Schizophrenia	17.44	Female	Santander	yes	yes	17.4189	0	0	n.a.	n.a.	n.a.	66	n.a.	4	17
ENP30S131A	Schizophrenia	35.95	Female	Santander	yes	yes	35.9285	1	0	n.a.	n.a.	n.a.	44	n.a.	1	10
ENP30S132A	Schizophrenia	36.66	Female	Santander	yes	no	36.6186	1	0	n.a.	n.a.	n.a.	58	n.a.	0	16
ENP30S133A	Schizophrenia	33.04	Male	Santander	yes	yes	32.7884	1	0	n.a.	n.a.	n.a.	41	n.a.	0	7
ENP30S134A	Schizophrenia	41.82	Female	Santander	yes	yes	41.7331	1	0	n.a.	n.a.	n.a.	82	n.a.	1	18
ENP30S135A	Schizophrenia	48.59	Female	Santander	yes	yes	46.5863	1	0	n.a.	n.a.	n.a.	60	n.a.	1	13
ENP30S136A	Schizophrenia	22.9	Female	Santander	yes	yes	22.8847	1	0	n.a.	n.a.	n.a.	80	n.a.	5	20
ENP30S137A	Schizophrenia	25.03	Male	Santander	yes	yes	24.9495	0	0	n.a.	n.a.	n.a.	47	n.a.	0	10
ENP30S138A	Schizophrenia	24.75	Male	Santander	yes	yes	23.7479	1	0	n.a.	n.a.	n.a.	72	n.a.	18	15
ENP30S139A	Schizophrenia	32	Female	Santander	yes	yes	31.9167	1	0	n.a.	n.a.	n.a.	72	n.a.	3	18
ENP30S140A	Schizophrenia	24.05	Male	Santander	yes	yes	17.5548	1	0	n.a.	n.a.	n.a.	85	n.a.	18	15
ENP30S141A	Schizophrenia	25.72	Female	Santander	yes	yes	25.6984	1	0	n.a.	n.a.	n.a.	91	n.a.	5	15
ENP30S142A	Schizophrenia	39.13	Female	Santander	yes	yes	38.9621	1	0	n.a.	n.a.	n.a.	67	n.a.	4	10
ENP30S143A	Schizophrenia	27.62	Male	Santander	yes	yes	27.5413	0	0	n.a.	n.a.	n.a.	54	n.a.	0	15
ENP30S144A	Schizophrenia	47.28	Female	Santander	yes	yes	47.1155	1	0	n.a.	n.a.	n.a.	54	n.a.	0	10
ENP30S145A	Schizophrenia	22.1	Male	Santander	yes	yes	22.0597	1	0	n.a.	n.a.	n.a.	51	n.a.	5	11
ENP30S146A	Schizophrenia	35	Female	Santander	yes	yes	34.7527	1	0	n.a.	n.a.	n.a.	69	n.a.	4	11
ENP30S147A	Schizophrenia	34.92	Female	Santander	yes	yes	34.8372	1	0	n.a.	n.a.	n.a.	54	n.a.	5	15
ENP30S148A	Schizophrenia	16.96	Male	Santander	yes	yes	16.945	1	0	n.a.	n.a.	n.a.	78	n.a.	5	15
ENP30S149A	Schizophrenia	21.44	Male	Santander	yes	yes	20.4411	1	0	n.a.	n.a.	n.a.	64	n.a.	12	19
ENP30S150A	Schizophrenia	46.61	Female	Santander	yes	yes	46.572	1	0	n.a.	n.a.	n.a.	73	n.a.	0	16
ENP30S151A	Schizophrenia	36.32	Male	Santander	yes	yes	31.3205	1	0	n.a.	n.a.	n.a.	84	n.a.	24	10
ENP30S152A	Schizophrenia	19.77	Male	Santander	yes	yes	19.7282	1	0	n.a.	n.a.	n.a.	80	n.a.	5	20
ENP30S153A	Schizophrenia	28.54	Male	Santander	yes	yes	28.3703	1	0	n.a.	n.a.	n.a.	70	n.a.	18	15
ENP30S154A	Schizophrenia	33.39	Male	Santander	yes	yes	33.3751	1	0	n.a.	n.a.	n.a.	66	n.a.	1	15
ENP30S155A	Schizophrenia	42.06	Female	Santander	yes	yes	41.0575	1	0	n.a.	n.a.	n.a.	68	n.a.	9	17
ENP30S156A	Schizophrenia	18.56	Female	Santander	yes	yes	17.5562	1	0	n.a.	n.a.	n.a.	69	n.a.	8	19
ENP30S157A	Schizophrenia	20.75	Male	Santander	yes	yes	19.2507	1	0	n.a.	n.a.	n.a.	87	n.a.	12	19
ENP30S158A	Schizophrenia	39.25	Female	Santander	yes	yes	39.2049	1	0	n.a.	n.a.	n.a.	62	n.a.	0	14
ENP30S159A	Schizophrenia	29.81	Female	Santander	yes	yes	29.7638	0	0	n.a.	n.a.	n.a.	48	n.a.	1	9
ENP30S160A	Schizophrenia	33.8	Male	Santander	yes	yes	33.7167	1	0	n.a.	n.a.	n.a.	50	n.a.	0	10
ENP30S161A	Schizophrenia	29.41	Male	Santander	yes	yes	29.3916	1	0	n.a.	n.a.	n.a.	86	n.a.	5	20
ENP30S162A	Schizophrenia	24.07	Male	Santander	yes	yes	23.6491	1	0	n.a.	n.a.	n.a.	60	n.a.	2	15
ENP30S163A	Schizophrenia	20.3	Female	Santander	yes	yes	20.1764	1	0	n.a.	n.a.	n.a.	77	n.a.	5	13
ENP30S164A	Schizophrenia	19.65	Male	Santander	yes	yes	19.4382	1	0	n.a.	n.a.	n.a.	75	n.a.	5	20
ENP30S165A	Schizophrenia	21.12	Male	Santander	yes	yes	21.0789	1	0	n.a.	n.a.	n.a.	70	n.a.	10	19
ENP30S166A	Schizophrenia	18.97	Male	Santander	yes	yes	17.9671	1	0	n.a.	n.a.	n.a.	66	n.a.	3	15
ENP30S167A	Schizophrenia	32.28	Male	Santander	yes	yes	28.2822	1	0	n.a.	n.a.	n.a.	66	n.a.	19	15
ENP30S168A	Schizophrenia	25.84	Male	Santander	yes	yes	24.8411	1	0	n.a.	n.a.	n.a.	60	n.a.	7	11
ENP30S169A	Schizophrenia	37.5	Male	Santander	yes	yes	37.4153	1	0	n.a.	n.a.	n.a.	56	n.a.	2	11
ENP30S170A	Schizophrenia	39.02	Male	Santander	yes	yes	38.3525	0	0	n.a.	n.a.	n.a.	59	n.a.	2	15
ENP30S171A	Schizophrenia	24.26	Male	Santander	yes	yes	24.2213	1	0	n.a.	n.a.	n.a.	70	n.a.	4	21
ENP30S172A	Schizophrenia	28.01	Male	Santander	yes	yes	26.011	1	0	n.a.	n.a.	n.a.	54	n.a.	3	12
ENP30S173A	Schizophrenia	31.27	Male	Santander	yes	yes	31.0158	1	0	n.a.	n.a.	n.a.	55	n.a.	8	10
ENP30S174A	Schizophrenia	30.55	Male	Santander	yes	yes	30.5285	0	0	n.a.	n.a.	n.a.	49	n.a.	5	12
ENP30S175A	Schizophrenia	19.74	Male	Santander	yes	yes	18.487	1	0	n.a.	n.a.	n.a.	66	n.a.	13	18
ENP30S176A	Schizophrenia	27.71	Female	Santander	yes	yes	27.5818	1	0	n.a.	n.a.	n.a.	84	n.a.	5	20
ENP30S177A	Schizophrenia	22.68	Male	Santander	yes	yes	22.6433	1	0	n.a.	n.a.	n.a.	73	n.a.	5	19
ENP30S178A	Schizophrenia	25.7	Female	Santander	yes	yes	24.1959	1	0	n.a.	n.a.	n.a.	95	n.a.	10	19
ENP30S179A	Schizophrenia	20.21	Male	Santander	yes	yes	19.672	1	0	n.a.	n.a.	n.a.	72	n.a.	15	20
ENP30S180A	Schizophrenia	32.99	Male	Santander	yes	yes	32.9529	1	0	n.a.	n.a.	n.a.	60	n.a.	1	10
ENP30S181A	Schizophrenia	24.67	Male	Santander	yes	yes	23.8406	1	0	n.a.	n.a.	n.a.	48	n.a.	0	10
ENP30S182A	Schizophrenia	38.29	Male	Santander	yes	yes	38.2071	1	0	n.a.	n.a.	n.a.	61	n.a.	3	11
ENP30S183A	Schizophrenia	48.55	Male	Santander	yes	yes	48.5063	1	0	n.a.	n.a.	n.a.	66	n.a.	11	8
ENP30S184A	Schizophrenia	28.97	Male	Santander	yes	yes	25.9726	1	0	n.a.	n.a.	n.a.	67	n.a.	1	12
ENP30S185A	Schizophrenia	34.56	Male	Santander	yes	yes	32.5616	1	0	n.a.	n.a.	n.a.	62	n.a.	0	18
ENP30S186A	Schizophrenia	52.06	Male	Santander	yes	yes	49.0575	1	0	n.a.	n.a.	n.a.	65	n.a.	6	15
ENP30S187A	Schizophrenia	39.56	Male	Santander	yes	yes	38.5644	0	0	n.a.	n.a.	n.a.	62	n.a.	7	10
ENP30S188A	Schizophrenia	20.87	Female	Santander	yes	yes	20.5324	0	0	n.a.	n.a.	n.a.	64	n.a.	10	15
ENP30S189A	Schizophrenia	37.07	Female	Santander	yes	yes	35.5658	0	0	n.a.	n.a.	n.a.	79	n.a.	10	11
ENP30S190A	Schizophrenia	17.09	Male	Santander	yes	yes	16.8377	1	0	n.a.	n.a.	n.a.	92	n.a.	23	19
ENP30S191A	Schizophrenia	22.83	Female	Santander	yes	yes	22.7441	1	0	n.a.	n.a.	n.a.	55	n.a.	6	8
ENP30S192A	Schizophrenia	23.87	Female	Santander	yes	yes	23.0406	1	0	n.a.	n.a.	n.a.	38	n.a.	1	11
ENP30S193A	Schizophrenia	28.41	Male	Santander	yes	yes	26.3304	0	0	n.a.	n.a.	n.a.	47	n.a.	1	11
ENP30S194A	Schizophrenia	19.08	Male	Santander	yes	yes	18.8322	1	0	n.a.	n.a.	n.a.	79	n.a.	1	19
ENP30V001A	Healhy controls	26	Male	Verona	no	no	n.a.	0	0	n.a.	n.a.	n.a.	n.a.	n.a.	n.a.	n.a.
ENP30V002A	Healhy controls	28	Female	Verona	no	no	n.a.	0	0	n.a.	n.a.	n.a.	n.a.	n.a.	n.a.	n.a.
ENP30V003A	Healhy controls	29	Female	Verona	no	no	n.a.	0	0	n.a.	n.a.	n.a.	n.a.	n.a.	n.a.	n.a.
ENP30V004A	Healhy controls	26	Female	Verona	no	no	n.a.	0	0	n.a.	n.a.	n.a.	n.a.	n.a.	n.a.	n.a.
ENP30V005A	Healhy controls	32	Female	Verona	no	no	n.a.	0	0	n.a.	n.a.	n.a.	n.a.	n.a.	n.a.	n.a.
ENP30V006A	Healhy controls	29	Female	Verona	no	no	n.a.	0	0	n.a.	n.a.	n.a.	n.a.	n.a.	n.a.	n.a.
ENP30V007A	Healhy controls	27	Female	Verona	no	no	n.a.	0	0	n.a.	n.a.	n.a.	n.a.	n.a.	n.a.	n.a.
ENP30V008A	Healhy controls	31	Female	Verona	no	no	n.a.	0	0	n.a.	n.a.	n.a.	n.a.	n.a.	n.a.	n.a.
ENP30V009A	Healhy controls	27	Female	Verona	no	no	n.a.	0	0	n.a.	n.a.	n.a.	n.a.	n.a.	n.a.	n.a.
ENP30V010A	Healhy controls	27	Male	Verona	no	no	n.a.	0	0	n.a.	n.a.	n.a.	n.a.	n.a.	n.a.	n.a.
ENP30V011A	Healhy controls	29	Female	Verona	no	no	n.a.	0	0	n.a.	n.a.	n.a.	n.a.	n.a.	n.a.	n.a.
ENP30V012A	Healhy controls	26	Male	Verona	no	no	n.a.	0	0	n.a.	n.a.	n.a.	n.a.	n.a.	n.a.	n.a.
ENP30V013A	Healhy controls	30	Male	Verona	no	no	n.a.	0	0	n.a.	n.a.	n.a.	n.a.	n.a.	n.a.	n.a.
ENP30V014A	Healhy controls	40	Male	Verona	no	no	n.a.	0	0	n.a.	n.a.	n.a.	n.a.	n.a.	n.a.	n.a.
ENP30V015A	Healhy controls	27	Male	Verona	no	no	n.a.	0	0	n.a.	n.a.	n.a.	n.a.	n.a.	n.a.	n.a.
ENP30V016A	Healhy controls	27	Male	Verona	no	no	n.a.	0	0	n.a.	n.a.	n.a.	n.a.	n.a.	n.a.	n.a.
ENP30V017A	Healhy controls	29	Male	Verona	no	no	n.a.	0	0	n.a.	n.a.	n.a.	n.a.	n.a.	n.a.	n.a.
ENP30V018A	Healhy controls	24	Male	Verona	no	no	n.a.	0	0	n.a.	n.a.	n.a.	n.a.	n.a.	n.a.	n.a.
ENP30V019A	Healhy controls	42	Female	Verona	no	no	n.a.	0	0	n.a.	n.a.	n.a.	n.a.	n.a.	n.a.	n.a.
ENP30V020A	Healhy controls	34	Female	Verona	no	no	n.a.	0	0	n.a.	n.a.	n.a.	n.a.	n.a.	n.a.	n.a.
ENP30V021A	Healhy controls	34	Male	Verona	no	no	n.a.	0	0	n.a.	n.a.	n.a.	n.a.	n.a.	n.a.	n.a.
ENP30V022A	Healhy controls	30	Female	Verona	no	no	n.a.	0	0	n.a.	n.a.	n.a.	n.a.	n.a.	n.a.	n.a.
ENP30V023A	Healhy controls	28	Female	Verona	no	no	n.a.	0	0	n.a.	n.a.	n.a.	n.a.	n.a.	n.a.	n.a.
ENP30V024A	Healhy controls	30	Male	Verona	no	no	n.a.	0	0	n.a.	n.a.	n.a.	n.a.	n.a.	n.a.	n.a.
ENP30V025A	Healhy controls	22	Female	Verona	no	no	n.a.	0	0	n.a.	n.a.	n.a.	n.a.	n.a.	n.a.	n.a.
ENP30V026A	Healhy controls	22	Female	Verona	no	no	n.a.	0	0	n.a.	n.a.	n.a.	n.a.	n.a.	n.a.	n.a.
ENP30V027A	Healhy controls	26	Female	Verona	no	no	n.a.	0	0	n.a.	n.a.	n.a.	n.a.	n.a.	n.a.	n.a.
ENP30V028A	Healhy controls	26	Male	Verona	no	no	n.a.	0	0	n.a.	n.a.	n.a.	n.a.	n.a.	n.a.	n.a.
ENP30V029A	Healhy controls	21	Male	Verona	no	no	n.a.	0	0	n.a.	n.a.	n.a.	n.a.	n.a.	n.a.	n.a.
ENP30V030A	Healhy controls	31	Female	Verona	no	no	n.a.	0	0	n.a.	n.a.	n.a.	n.a.	n.a.	n.a.	n.a.
ENP30V031A	Healhy controls	30	Male	Verona	no	no	n.a.	0	0	n.a.	n.a.	n.a.	n.a.	n.a.	n.a.	n.a.
ENP30V032A	Healhy controls	30	Male	Verona	no	no	n.a.	0	0	n.a.	n.a.	n.a.	n.a.	n.a.	n.a.	n.a.
ENP30V033A	Healhy controls	21	Male	Verona	no	no	n.a.	0	0	n.a.	n.a.	n.a.	n.a.	n.a.	n.a.	n.a.
ENP30V034A	Healhy controls	21	Female	Verona	no	no	n.a.	0	0	n.a.	n.a.	n.a.	n.a.	n.a.	n.a.	n.a.
ENP30V035A	Healhy controls	21	Male	Verona	no	no	n.a.	0	0	n.a.	n.a.	n.a.	n.a.	n.a.	n.a.	n.a.
ENP30V036A	Healhy controls	20	Female	Verona	no	no	n.a.	0	0	n.a.	n.a.	n.a.	n.a.	n.a.	n.a.	n.a.
ENP30V037A	Healhy controls	25	Female	Verona	no	no	n.a.	0	0	n.a.	n.a.	n.a.	n.a.	n.a.	n.a.	n.a.
ENP30V038A	Healhy controls	26	Female	Verona	no	no	n.a.	0	0	n.a.	n.a.	n.a.	n.a.	n.a.	n.a.	n.a.
ENP30V039A	Healhy controls	22	Female	Verona	no	no	n.a.	0	0	n.a.	n.a.	n.a.	n.a.	n.a.	n.a.	n.a.
ENP30V040A	Healhy controls	28	Male	Verona	no	no	n.a.	0	0	n.a.	n.a.	n.a.	n.a.	n.a.	n.a.	n.a.
ENP30V041A	Healhy controls	27	Female	Verona	no	no	n.a.	0	0	n.a.	n.a.	n.a.	n.a.	n.a.	n.a.	n.a.
ENP30V042A	Healhy controls	25	Female	Verona	no	no	n.a.	0	0	n.a.	n.a.	n.a.	n.a.	n.a.	n.a.	n.a.
ENP30V043A	Healhy controls	31	Male	Verona	no	no	n.a.	0	0	n.a.	n.a.	n.a.	n.a.	n.a.	n.a.	n.a.
ENP30V044A	Healhy controls	25	Male	Verona	no	no	n.a.	0	0	n.a.	n.a.	n.a.	n.a.	n.a.	n.a.	n.a.
ENP30V045A	Healhy controls	27	Female	Verona	no	no	n.a.	0	0	n.a.	n.a.	n.a.	n.a.	n.a.	n.a.	n.a.
ENP30V046A	Healhy controls	34	Male	Verona	no	no	n.a.	0	0	n.a.	n.a.	n.a.	n.a.	n.a.	n.a.	n.a.
ENP30V047A	Healhy controls	27	Male	Verona	no	no	n.a.	0	0	n.a.	n.a.	n.a.	n.a.	n.a.	n.a.	n.a.
ENP30V048A	Healhy controls	37	Male	Verona	no	no	n.a.	0	0	n.a.	n.a.	n.a.	n.a.	n.a.	n.a.	n.a.
ENP30V049A	Healhy controls	31	Female	Verona	no	no	n.a.	0	0	n.a.	n.a.	n.a.	n.a.	n.a.	n.a.	n.a.
ENP30V050A	Healhy controls	27	Female	Verona	no	no	n.a.	0	0	n.a.	n.a.	n.a.	n.a.	n.a.	n.a.	n.a.
ENP30V051A	Healhy controls	28	Female	Verona	no	no	n.a.	0	0	n.a.	n.a.	n.a.	n.a.	n.a.	n.a.	n.a.
ENP30V052A	Healhy controls	26	Female	Verona	no	no	n.a.	0	0	n.a.	n.a.	n.a.	n.a.	n.a.	n.a.	n.a.
ENP30V053A	Healhy controls	23	Female	Verona	no	no	n.a.	0	0	n.a.	n.a.	n.a.	n.a.	n.a.	n.a.	n.a.
ENP30V054A	Healhy controls	23	Female	Verona	no	no	n.a.	0	0	n.a.	n.a.	n.a.	n.a.	n.a.	n.a.	n.a.
ENP30V055A	Healhy controls	24	Female	Verona	no	no	n.a.	0	0	n.a.	n.a.	n.a.	n.a.	n.a.	n.a.	n.a.
ENP30V056A	Healhy controls	24	Female	Verona	no	no	n.a.	0	0	n.a.	n.a.	n.a.	n.a.	n.a.	n.a.	n.a.
ENP30V057A	Healhy controls	23	Male	Verona	no	no	n.a.	0	0	n.a.	n.a.	n.a.	n.a.	n.a.	n.a.	n.a.
ENP30V058A	Healhy controls	34	Male	Verona	no	no	n.a.	0	0	n.a.	n.a.	n.a.	n.a.	n.a.	n.a.	n.a.
ENP30V060A	Bipolar Disorder	28	Male	Verona	yes	yes	26	0	0	1	n.a.	depressed	n.a.	n.a.	n.a.	n.a.
ENP30V061A	Healhy controls	38	Male	Verona	no	no	n.a.	0	0	n.a.	n.a.	n.a.	n.a.	n.a.	n.a.	n.a.
ENP30V062A	Healhy controls	33	Female	Verona	no	no	n.a.	0	0	n.a.	n.a.	n.a.	n.a.	n.a.	n.a.	n.a.
ENP30V065A	Bipolar Disorder	41	Male	Verona	yes	yes	31	1	1	1	n.a.	depressed	n.a.	n.a.	n.a.	n.a.
ENP30V066A	Schizophrenia	44	Male	Verona	yes	yes	23	1	0	n.a.	n.a.	n.a.	59	84	n.a.	n.a.
ENP30V067A	Schizophrenia	21	Male	Verona	yes	yes	20	n.a.	n.a.	n.a.	n.a.	n.a.	24	30	n.a.	n.a.
ENP30V068A	Healhy controls	29	Male	Verona	no	no	n.a.	0	0	n.a.	n.a.	n.a.	n.a.	n.a.	n.a.	n.a.
ENP30V069A	Healhy controls	21	Female	Verona	no	no	n.a.	0	0	n.a.	n.a.	n.a.	n.a.	n.a.	n.a.	n.a.
ENP30V070A	Healhy controls	31	Female	Verona	no	no	n.a.	0	0	n.a.	n.a.	n.a.	n.a.	n.a.	n.a.	n.a.
ENP30V071A	Healhy controls	33	Male	Verona	no	no	n.a.	0	0	n.a.	n.a.	n.a.	n.a.	n.a.	n.a.	n.a.
ENP30V072A	Schizophrenia	40	Male	Verona	yes	yes	25	1	n.a.	n.a.	n.a.	n.a.	67	85	n.a.	n.a.
ENP30V074A	Bipolar Disorder	48	Male	Verona	yes	no	42	1	1	1	n.a.	depressed	n.a.	n.a.	n.a.	n.a.
ENP30V075A	Schizophrenia	36	Male	Verona	yes	yes	27	1	n.a.	n.a.	n.a.	n.a.	58	66	n.a.	n.a.
ENP30V076A	Bipolar Disorder	40	Male	Verona	no	no	25	0	1	2	n.a.	euthymic	n.a.	n.a.	n.a.	n.a.
ENP30V077A	Schizophrenia	27	Male	Verona	yes	yes	25	n.a.	n.a.	n.a.	n.a.	n.a.	42	85	n.a.	n.a.
ENP30V078A	Schizophrenia	19	Female	Verona	yes	yes	17	1	n.a.	n.a.	n.a.	n.a.	52	72	n.a.	n.a.
ENP30V080A	Schizophrenia	43	Female	Verona	yes	yes	40	0	n.a.	n.a.	n.a.	n.a.	29	44	n.a.	n.a.
ENP30V081A	Schizophrenia	42	Male	Verona	yes	yes	17	1	n.a.	n.a.	n.a.	n.a.	58	86	n.a.	n.a.
ENP30V082A	Healhy controls	33	Female	Verona	no	no	n.a.	0	0	n.a.	n.a.	n.a.	n.a.	n.a.	n.a.	n.a.
ENP30V083A	Healhy controls	39	Female	Verona	no	no	n.a.	0	0	n.a.	n.a.	n.a.	n.a.	n.a.	n.a.	n.a.
ENP30V085A	Schizophrenia	32	Male	Verona	yes	yes	30	0	n.a.	n.a.	n.a.	n.a.	58	73	n.a.	n.a.
ENP30V086A	Healhy controls	19	Female	Verona	no	no	n.a.	0	0	n.a.	n.a.	n.a.	n.a.	n.a.	n.a.	n.a.
ENP30V088A	Schizophrenia	44	Male	Verona	yes	yes	20	0	n.a.	n.a.	n.a.	n.a.	60	92	n.a.	n.a.
ENP30V090A	Bipolar Disorder	41	Female	Verona	yes	no	37	0	1	1	n.a.	depressed	n.a.	n.a.	n.a.	n.a.
ENP30V091A	Schizophrenia	40	Female	Verona	yes	yes	36	0	n.a.	n.a.	n.a.	n.a.	36	46	n.a.	n.a.
ENP30V093A	Healhy controls	29	Male	Verona	no	no	n.a.	0	0	n.a.	n.a.	n.a.	n.a.	n.a.	n.a.	n.a.
ENP30V094A	Healhy controls	29	Male	Verona	no	no	n.a.	0	0	n.a.	n.a.	n.a.	n.a.	n.a.	n.a.	n.a.
ENP30V095A	Schizophrenia	32	Female	Verona	yes	yes	31	1	n.a.	n.a.	n.a.	n.a.	32	44	n.a.	n.a.
ENP30V096A	Healhy controls	23	Female	Verona	no	no	n.a.	0	0	n.a.	n.a.	n.a.	n.a.	n.a.	n.a.	n.a.
ENP30V097A	Healhy controls	30	Female	Verona	no	no	n.a.	0	0	n.a.	n.a.	n.a.	n.a.	n.a.	n.a.	n.a.
ENP30V099A	Schizophrenia	34	Female	Verona	yes	yes	21	n.a.	n.a.	n.a.	n.a.	n.a.	n.a.	n.a.	n.a.	n.a.
ENP30V100A	Schizophrenia	50	Male	Verona	yes	yes	25	0	0	n.a.	n.a.	n.a.	57	93	n.a.	n.a.
ENP30V101A	Healhy controls	27	Female	Verona	no	no	n.a.	0	0	n.a.	n.a.	n.a.	n.a.	n.a.	n.a.	n.a.
ENP30V102A	Healhy controls	25	Male	Verona	no	no	n.a.	0	0	n.a.	n.a.	n.a.	n.a.	n.a.	n.a.	n.a.
ENP30V104A	Healhy controls	33	Male	Verona	no	no	n.a.	0	0	n.a.	n.a.	n.a.	n.a.	n.a.	n.a.	n.a.
ENP30V105A	Bipolar Disorder	56	Female	Verona	yes	no	46	n.a.	n.a.	1	n.a.	mixed	n.a.	n.a.	n.a.	n.a.
ENP30V106A	Schizophrenia	35	Female	Verona	yes	yes	20	n.a.	n.a.	n.a.	n.a.	n.a.	44	63	n.a.	n.a.
ENP30V107A	Schizophrenia	28	Female	Verona	yes	yes	20	n.a.	n.a.	n.a.	n.a.	n.a.	53	82	n.a.	n.a.
ENP30V108A	Schizophrenia	29	Male	Verona	yes	yes	26	0	n.a.	n.a.	n.a.	n.a.	34	49	n.a.	n.a.
ENP30V109A	Healhy controls	62	Female	Verona	no	no	n.a.	0	0	n.a.	n.a.	n.a.	n.a.	n.a.	n.a.	n.a.
ENP30V110A	Schizophrenia	37	Male	Verona	yes	yes	21	n.a.	n.a.	n.a.	n.a.	n.a.	34	52	n.a.	n.a.
ENP30V111A	Healhy controls	26	Male	Verona	no	no	n.a.	0	0	n.a.	n.a.	n.a.	n.a.	n.a.	n.a.	n.a.
ENP30V112A	Healhy controls	32	Male	Verona	no	no	n.a.	0	0	n.a.	n.a.	n.a.	n.a.	n.a.	n.a.	n.a.
ENP30V113A	Healhy controls	28	Female	Verona	no	no	n.a.	0	0	n.a.	n.a.	n.a.	n.a.	n.a.	n.a.	n.a.
ENP30V115A	Bipolar Disorder	44	Female	Verona	yes	no	37	1	1	1	n.a.	hypomanic	n.a.	n.a.	n.a.	n.a.
ENP30V118A	Bipolar Disorder	29	Male	Verona	no	no	19	1	1	2	n.a.	depressed	n.a.	n.a.	n.a.	n.a.
ENP30V119A	Schizophrenia	40	Male	Verona	yes	yes	28	0	n.a.	n.a.	n.a.	n.a.	29	35	n.a.	n.a.
ENP30V122A	Healhy controls	25	Female	Verona	no	no	n.a.	0	0	n.a.	n.a.	n.a.	n.a.	n.a.	n.a.	n.a.
ENP30V124A	Bipolar Disorder	43	Female	Verona	yes	yes	22	n.a.	n.a.	1	n.a.	depressed	n.a.	n.a.	n.a.	n.a.
ENP30V133A	Bipolar Disorder	38	Female	Verona	no	yes	33	n.a.	n.a.	2	n.a.	depressed	n.a.	n.a.	n.a.	n.a.
ENP30V134A	Bipolar Disorder	75	Male	Verona	yes	no	59	n.a.	n.a.	1	n.a.	n.a.	n.a.	n.a.	n.a.	n.a.
ENP30V137A	Schizophrenia	39	Female	Verona	yes	yes	30	n.a.	n.a.	n.a.	n.a.	n.a.	n.a.	66	n.a.	n.a.
ENP30V141A	Schizophrenia	38	Male	Verona	yes	yes	35	n.a.	n.a.	n.a.	n.a.	n.a.	n.a.	59	n.a.	n.a.
ENP30V150A	Schizophrenia	37	Male	Verona	yes	yes	30	n.a.	n.a.	n.a.	n.a.	n.a.	n.a.	84	n.a.	n.a.
ENP30V151A	Bipolar Disorder	76	Male	Verona	no	no	43	n.a.	n.a.	2	n.a.	depressed	n.a.	n.a.	n.a.	n.a.
ENP30V152A	Bipolar Disorder	73	Female	Verona	yes	no	28	n.a.	n.a.	1	n.a.	depressed	n.a.	n.a.	n.a.	n.a.
ENP30V158A	Schizophrenia	22	Male	Verona	yes	yes	15	0	0	n.a.	n.a.	n.a.	n.a.	59	n.a.	n.a.
ENP30V159A	Schizophrenia	37	Male	Verona	yes	yes	18	0	1	n.a.	n.a.	n.a.	n.a.	60	n.a.	n.a.
ENP30V168A	Bipolar Disorder	61	Female	Verona	yes	yes	20	1	1	1	n.a.	manic	n.a.	n.a.	n.a.	n.a.
ENP30V176A	Healhy controls	41	Female	Verona	no	no	n.a.	0	0	n.a.	n.a.	n.a.	n.a.	n.a.	n.a.	n.a.
ENP30V177A	Healhy controls	45	Female	Verona	no	no	n.a.	0	0	n.a.	n.a.	n.a.	n.a.	n.a.	n.a.	n.a.
ENP30V184A	Healhy controls	36	Male	Verona	no	no	n.a.	0	0	n.a.	n.a.	n.a.	n.a.	n.a.	n.a.	n.a.
ENP30V185A	Healhy controls	54	Female	Verona	no	no	n.a.	0	0	n.a.	n.a.	n.a.	n.a.	n.a.	n.a.	n.a.
ENP30V186A	Bipolar Disorder	33	Male	Verona	yes	no	23	n.a.	n.a.	1	n.a.	manic	n.a.	n.a.	n.a.	n.a.
ENP30V187A	Healhy controls	48	Male	Verona	no	no	n.a.	0	0	n.a.	n.a.	n.a.	n.a.	n.a.	n.a.	n.a.
ENP30V190A	Schizophrenia	21	Male	Verona	yes	yes	20	n.a.	n.a.	n.a.	n.a.	n.a.	n.a.	56	n.a.	n.a.
ENP30V194A	Healhy controls	21	Male	Verona	no	no	n.a.	0	0	n.a.	n.a.	n.a.	n.a.	n.a.	n.a.	n.a.
ENP30V195A	Schizophrenia	41	Male	Verona	yes	yes	18	n.a.	n.a.	n.a.	n.a.	n.a.	n.a.	40	n.a.	n.a.
ENP30V198A	Bipolar Disorder	48	Female	Verona	no	no	30	n.a.	n.a.	n.a.	n.a.	manic	n.a.	n.a.	n.a.	n.a.
ENP30V202A	Healhy controls	42	Male	Verona	no	no	n.a.	0	0	n.a.	n.a.	n.a.	n.a.	n.a.	n.a.	n.a.
ENP30V203A	Healhy controls	46	Male	Verona	no	no	n.a.	0	0	n.a.	n.a.	n.a.	n.a.	n.a.	n.a.	n.a.
ENP30V204A	Healhy controls	41	Male	Verona	no	no	n.a.	0	0	n.a.	n.a.	n.a.	n.a.	n.a.	n.a.	n.a.
ENP30V207A	Healhy controls	40	Male	Verona	no	no	n.a.	0	0	n.a.	n.a.	n.a.	n.a.	n.a.	n.a.	n.a.
ENP30V209A	Bipolar Disorder	50	Female	Verona	no	no	48	n.a.	n.a.	n.a.	n.a.	manic	n.a.	n.a.	n.a.	n.a.
ENP30V216A	Bipolar Disorder	60	Female	Verona	no	no	58	n.a.	n.a.	n.a.	n.a.	manic	n.a.	n.a.	n.a.	n.a.
ENP30V219A	Healhy controls	30	Female	Verona	no	no	n.a.	0	0	n.a.	n.a.	n.a.	n.a.	n.a.	n.a.	n.a.
ENP30V237A	Healhy controls	56	Female	Verona	no	no	n.a.	0	0	n.a.	n.a.	n.a.	n.a.	n.a.	n.a.	n.a.
ENP30V241A	Schizophrenia	40	Male	Verona	yes	no	21	n.a.	n.a.	n.a.	n.a.	n.a.	n.a.	84	n.a.	n.a.
ENP30V244A	Healhy controls	30	Female	Verona	no	no	n.a.	0	0	n.a.	n.a.	n.a.	n.a.	n.a.	n.a.	n.a.
ENP30V249A	Bipolar Disorder	60	Male	Verona	yes	yes	55	n.a.	n.a.	1	n.a.	manic	n.a.	n.a.	n.a.	n.a.
ENP30V252A	Healhy controls	37	Female	Verona	no	no	n.a.	0	0	n.a.	n.a.	n.a.	n.a.	n.a.	n.a.	n.a.

## Sheet: Dataset2
code	diagnosis	age (yrs)	gender	site	psychosis	antipsychotics	age of onset	benzodiazepines	mood stab	BD type	HRSD	Mood state (BD ONLY)	BPRS	PANSS	SANS	SAPS
ENP30M006A	Schizophrenia	39	Male	Milan	yes	yes	27	1	0	n.a.	n.a.	n.a.	26	51	n.a.	n.a.
ENP30M009A	Healhy controls	31	Male	Milan	no	no	n.a.	0	0	n.a.	n.a.	n.a.	n.a.	n.a.	n.a.	n.a.
ENP30M010A	Healhy controls	50	Female	Milan	no	no	n.a.	0	0	n.a.	n.a.	n.a.	n.a.	n.a.	n.a.	n.a.
ENP30M014A	Healhy controls	40	Male	Milan	no	no	n.a.	0	0	n.a.	n.a.	n.a.	n.a.	n.a.	n.a.	n.a.
ENP30M015A	Bipolar Disorder	25	Male	Milan	no	no	15	0	0	2	n.a.	depressed	n.a.	n.a.	n.a.	n.a.
ENP30M017A	Schizophrenia	42	Male	Milan	yes	yes	27	n.a.	n.a.	n.a.	n.a.	n.a.	29	60	n.a.	n.a.
ENP30M018A	Healhy controls	32	Male	Milan	no	no	n.a.	0	0	n.a.	n.a.	n.a.	n.a.	n.a.	n.a.	n.a.
ENP30M022A	Healhy controls	56	Female	Milan	no	no	n.a.	0	0	n.a.	n.a.	n.a.	n.a.	n.a.	n.a.	n.a.
ENP30M029A	Schizophrenia	42	Male	Milan	yes	yes	24	0	0	n.a.	n.a.	n.a.	38	70	n.a.	n.a.
ENP30M033A	Schizophrenia	38	Female	Milan	yes	yes	32	0	1	n.a.	n.a.	n.a.	58	60	n.a.	n.a.
ENP30M042A	Healhy controls	23	Female	Milan	no	no	n.a.	0	0	n.a.	n.a.	n.a.	n.a.	n.a.	n.a.	n.a.
ENP30M058A	Schizophrenia	38	Female	Milan	yes	yes	31	n.a.	n.a.	n.a.	n.a.	n.a.	32	60	n.a.	n.a.
ENP30M059A	Bipolar Disorder	35	Male	Milan	no	no	25	0	1	2	n.a.	depressed	n.a.	n.a.	n.a.	n.a.
ENP30M062A	Healhy controls	60	Female	Milan	no	no	n.a.	0	0	n.a.	n.a.	n.a.	n.a.	n.a.	n.a.	n.a.
ENP30M063A	Bipolar Disorder	28	Female	Milan	no	no	26	0	0	1	n.a.	manic	n.a.	n.a.	n.a.	n.a.
ENP30M064A	Healhy controls	44	Female	Milan	no	no	n.a.	0	0	n.a.	n.a.	n.a.	n.a.	n.a.	n.a.	n.a.
ENP30M067A	Schizophrenia	41	Female	Milan	yes	yes	30	1	0	n.a.	n.a.	n.a.	34	61	n.a.	n.a.
ENP30M068A	Bipolar Disorder	33	Male	Milan	no	no	30	1	1	1	33	depressed	n.a.	n.a.	n.a.	n.a.
ENP30M069A	Bipolar Disorder	27	Female	Milan	no	no	22	0	0	1	30	depressed	n.a.	n.a.	n.a.	n.a.
ENP30M073A	Bipolar Disorder	54	Female	Milan	no	no	29	1	1	2	27	depressed	n.a.	n.a.	n.a.	n.a.
ENP30M074A	Schizophrenia	41	Male	Milan	yes	yes	23	1	0	n.a.	n.a.	n.a.	33	67	n.a.	n.a.
ENP30M078A	Schizophrenia	39	Female	Milan	yes	yes	21	n.a.	n.a.	n.a.	n.a.	n.a.	n.a.	n.a.	n.a.	n.a.
ENP30M079A	Bipolar Disorder	56	Female	Milan	no	yes	33	1	1	2	19	depressed	n.a.	n.a.	n.a.	n.a.
ENP30M080A	Bipolar Disorder	22	Female	Milan	no	no	17	1	1	1	n.a.	depressed	n.a.	n.a.	n.a.	n.a.
ENP30M085A	Bipolar Disorder	40	Male	Milan	yes	yes	34	1	1	1	n.a.	depressed	n.a.	n.a.	n.a.	n.a.
ENP30M086A	Bipolar Disorder	34	Male	Milan	no	yes	23	1	1	1	25	depressed	n.a.	n.a.	n.a.	n.a.
ENP30M087A	Bipolar Disorder	26	Male	Milan	no	yes	26	1	0	2	22	depressed	n.a.	n.a.	n.a.	n.a.
ENP30M090A	Healhy controls	49	Female	Milan	no	no	n.a.	0	0	n.a.	n.a.	n.a.	n.a.	n.a.	n.a.	n.a.
ENP30M091A	Healhy controls	46	Female	Milan	no	no	n.a.	0	0	n.a.	n.a.	n.a.	n.a.	n.a.	n.a.	n.a.
ENP30M093A	Bipolar Disorder	38	Female	Milan	no	no	28	1	1	2	20	depressed	n.a.	n.a.	n.a.	n.a.
ENP30M094A	Healhy controls	62	Male	Milan	no	no	n.a.	0	0	n.a.	n.a.	n.a.	n.a.	n.a.	n.a.	n.a.
ENP30M095A	Bipolar Disorder	40	Female	Milan	no	no	19	1	1	1	25	depressed	n.a.	n.a.	n.a.	n.a.
ENP30M096A	Bipolar Disorder	35	Male	Milan	no	no	29	0	0	2	32	depressed	n.a.	n.a.	n.a.	n.a.
ENP30M098A	Schizophrenia	41	Male	Milan	yes	yes	16	0	0	n.a.	n.a.	n.a.	58	95	n.a.	n.a.
ENP30M102A	Healhy controls	34	Male	Milan	no	no	n.a.	0	0	n.a.	n.a.	n.a.	n.a.	n.a.	n.a.	n.a.
ENP30M108A	Bipolar Disorder	45	Male	Milan	no	yes	36	1	1	1	0	manic	n.a.	n.a.	n.a.	n.a.
ENP30M109A	Healhy controls	55	Female	Milan	no	no	n.a.	0	0	n.a.	n.a.	n.a.	n.a.	n.a.	n.a.	n.a.
ENP30M110A	Bipolar Disorder	45	Female	Milan	no	no	42	1	0	2	24	depressed	n.a.	n.a.	n.a.	n.a.
ENP30M112A	Bipolar Disorder	39	Male	Milan	no	no	33	1	1	1	24	depressed	n.a.	n.a.	n.a.	n.a.
ENP30M113A	Bipolar Disorder	40	Female	Milan	no	no	25	0	1	1	20	depressed	n.a.	n.a.	n.a.	n.a.
ENP30M116A	Bipolar Disorder	38	Female	Milan	yes	yes	26	1	1	1	0	manic	n.a.	n.a.	n.a.	n.a.
ENP30M120A	Bipolar Disorder	32	Female	Milan	no	no	16	1	1	1	18	depressed	n.a.	n.a.	n.a.	n.a.
ENP30M123A	Bipolar Disorder	37	Female	Milan	no	no	33	1	1	2	23	depressed	n.a.	n.a.	n.a.	n.a.
ENP30M128A	Bipolar Disorder	35	Female	Milan	no	no	17	1	0	n.a.	20	depressed	n.a.	n.a.	n.a.	n.a.
ENP30M134A	Bipolar Disorder	34	Male	Milan	yes	yes	21	0	1	1	0	manic	n.a.	n.a.	n.a.	n.a.
ENP30M136A	Bipolar Disorder	48	Male	Milan	no	no	32	1	0	2	25	depressed	n.a.	n.a.	n.a.	n.a.
ENP30M137A	Schizophrenia	46	Female	Milan	yes	yes	42	0	0	n.a.	n.a.	n.a.	33	65	n.a.	n.a.
ENP30M142A	Schizophrenia	58	Female	Milan	yes	yes	35	n.a.	n.a.	n.a.	n.a.	n.a.	34	75	n.a.	n.a.
ENP30M143A	Healhy controls	40	Male	Milan	no	no	n.a.	0	0	n.a.	n.a.	n.a.	n.a.	n.a.	n.a.	n.a.
ENP30M144A	Schizophrenia	39	Male	Milan	yes	yes	33	0	0	n.a.	n.a.	n.a.	42	59	n.a.	n.a.
ENP30M145A	Bipolar Disorder	23	Female	Milan	no	no	18	1	1	2	18	depressed	n.a.	n.a.	n.a.	n.a.
ENP30M147A	Bipolar Disorder	33	Female	Milan	no	yes	28	0	1	1	26	depressed	n.a.	n.a.	n.a.	n.a.
ENP30M149A	Schizophrenia	58	Female	Milan	yes	yes	20	1	1	n.a.	n.a.	n.a.	38	n.a.	n.a.	n.a.
ENP30M154A	Bipolar Disorder	59	Male	Milan	no	no	55	n.a.	0	n.a.	19	depressed	n.a.	n.a.	n.a.	n.a.
ENP30M155A	Bipolar Disorder	42	Female	Milan	no	yes	20	1	1	1	15	depressed	n.a.	n.a.	n.a.	n.a.
ENP30M160A	Bipolar Disorder	48	Female	Milan	no	yes	25	1	1	1	0	manic	n.a.	n.a.	n.a.	n.a.
ENP30M162A	Bipolar Disorder	50	Male	Milan	no	no	49	0	0	2	26	depressed	n.a.	n.a.	n.a.	n.a.
ENP30M165A	Schizophrenia	42	Male	Milan	yes	yes	30	0	0	n.a.	n.a.	n.a.	39	82	n.a.	n.a.
ENP30M166A	Bipolar Disorder	39	Female	Milan	no	yes	19	1	0	2	30	depressed	n.a.	n.a.	n.a.	n.a.
ENP30M169A	Bipolar Disorder	43	Female	Milan	yes	yes	25	0	0	1	n.a.	manic	n.a.	n.a.	n.a.	n.a.
ENP30M171A	Healhy controls	58	Female	Milan	no	no	n.a.	0	0	n.a.	n.a.	n.a.	n.a.	n.a.	n.a.	n.a.
ENP30M179A	Schizophrenia	41	Male	Milan	yes	yes	19	n.a.	n.a.	n.a.	n.a.	n.a.	44	78	n.a.	n.a.
ENP30M180A	Bipolar Disorder	36	Female	Milan	no	no	32	1	1	2	12	depressed	n.a.	n.a.	n.a.	n.a.
ENP30M181A	Schizophrenia	53	Male	Milan	yes	yes	39	n.a.	n.a.	n.a.	n.a.	n.a.	28	54	n.a.	n.a.
ENP30M184A	Schizophrenia	36	Male	Milan	yes	yes	26	n.a.	n.a.	n.a.	n.a.	n.a.	34	71	n.a.	n.a.
ENP30M185A	Schizophrenia	43	Male	Milan	yes	yes	25	1	0	n.a.	n.a.	n.a.	n.a.	n.a.	n.a.	n.a.
ENP30M187A	Bipolar Disorder	38	Male	Milan	no	yes	27	1	1	1	24	depressed	n.a.	n.a.	n.a.	n.a.
ENP30M189A	Schizophrenia	50	Female	Milan	yes	yes	23	n.a.	n.a.	n.a.	n.a.	n.a.	38	71	n.a.	n.a.
ENP30M191A	Bipolar Disorder	47	Female	Milan	no	no	22	1	1	1	18	depressed	n.a.	n.a.	n.a.	n.a.
ENP30M192A	Bipolar Disorder	31	Female	Milan	no	no	25	1	1	1	18	depressed	n.a.	n.a.	n.a.	n.a.
ENP30M195A	Bipolar Disorder	54	Female	Milan	no	no	20	n.a.	0	1	n.a.	manic	n.a.	n.a.	n.a.	n.a.
ENP30M198A	Schizophrenia	52	Male	Milan	yes	yes	25	n.a.	n.a.	n.a.	n.a.	n.a.	55	100	n.a.	n.a.
ENP30M201A	Bipolar Disorder	60	Female	Milan	no	no	50	0	1	2	18	depressed	n.a.	n.a.	n.a.	n.a.
ENP30M202A	Schizophrenia	40	Male	Milan	yes	yes	18	0	0	n.a.	n.a.	n.a.	22	48	n.a.	n.a.
ENP30M208A	Bipolar Disorder	35	Female	Milan	no	no	18	0	1	2	26	depressed	n.a.	n.a.	n.a.	n.a.
ENP30M209A	Schizophrenia	32	Male	Milan	yes	yes	26	n.a.	n.a.	n.a.	n.a.	n.a.	n.a.	n.a.	n.a.	n.a.
ENP30M210A	Schizophrenia	54	Female	Milan	yes	yes	32	1	0	n.a.	n.a.	n.a.	48	89	n.a.	n.a.
ENP30M212A	Healhy controls	36	Male	Milan	no	no	n.a.	0	0	n.a.	n.a.	n.a.	n.a.	n.a.	n.a.	n.a.
ENP30M213A	Schizophrenia	32	Female	Milan	yes	yes	28	0	0	n.a.	n.a.	n.a.	62	105	n.a.	n.a.
ENP30M215A	Schizophrenia	43	Male	Milan	yes	yes	42	1	0	n.a.	n.a.	n.a.	43	78	n.a.	n.a.
ENP30M219A	Bipolar Disorder	42	Female	Milan	no	no	17	1	0	2	17	depressed	n.a.	n.a.	n.a.	n.a.
ENP30M222A	Bipolar Disorder	29	Female	Milan	no	no	25	0	1	1	26	depressed	n.a.	n.a.	n.a.	n.a.
ENP30M227A	Bipolar Disorder	43	Female	Milan	no	yes	40	1	0	1	0	manic	n.a.	n.a.	n.a.	n.a.
ENP30M231A	Bipolar Disorder	29	Male	Milan	no	no	24	0	1	1	23	depressed	n.a.	n.a.	n.a.	n.a.
ENP30M233A	Healhy controls	43	Female	Milan	no	no	n.a.	0	0	n.a.	n.a.	n.a.	n.a.	n.a.	n.a.	n.a.
ENP30M239A	Bipolar Disorder	48	Female	Milan	yes	yes	36	1	1	1	24	depressed	n.a.	n.a.	n.a.	n.a.
ENP30M241A	Bipolar Disorder	48	Male	Milan	no	yes	21	0	1	2	24	depressed	n.a.	n.a.	n.a.	n.a.
ENP30M242A	Healhy controls	31	Female	Milan	no	no	n.a.	0	0	n.a.	n.a.	n.a.	n.a.	n.a.	n.a.	n.a.
ENP30M243A	Healhy controls	43	Female	Milan	no	no	n.a.	0	0	n.a.	n.a.	n.a.	n.a.	n.a.	n.a.	n.a.
ENP30M244A	Bipolar Disorder	36	Female	Milan	yes	yes	33	1	0	1	0	manic	n.a.	n.a.	n.a.	n.a.
ENP30M249A	Healhy controls	31	Female	Milan	no	no	n.a.	0	0	n.a.	n.a.	n.a.	n.a.	n.a.	n.a.	n.a.
ENP30M250A	Healhy controls	51	Female	Milan	no	no	n.a.	0	0	n.a.	n.a.	n.a.	n.a.	n.a.	n.a.	n.a.
ENP30M253A	Schizophrenia	61	Female	Milan	yes	yes	37	n.a.	n.a.	n.a.	n.a.	n.a.	47	79	n.a.	n.a.
ENP30M258A	Schizophrenia	40	Female	Milan	yes	yes	34	0	0	n.a.	n.a.	n.a.	36	70	n.a.	n.a.
ENP30M261A	Healhy controls	53	Female	Milan	no	no	n.a.	0	0	n.a.	n.a.	n.a.	n.a.	n.a.	n.a.	n.a.
ENP30M262A	Healhy controls	59	Male	Milan	no	no	n.a.	0	0	n.a.	n.a.	n.a.	n.a.	n.a.	n.a.	n.a.	28.5312
ENP30M264A	Bipolar Disorder	60	Female	Milan	no	no	38	1	1	2	18	depressed	n.a.	n.a.	n.a.	n.a.
ENP30M272A	Bipolar Disorder	49	Female	Milan	no	no	32	1	1	1	34	depressed	n.a.	n.a.	n.a.	n.a.
ENP30M273A	Bipolar Disorder	20	Female	Milan	no	no	16	0	1	2	18	depressed	n.a.	n.a.	n.a.	n.a.
ENP30M275A	Schizophrenia	40	Male	Milan	yes	yes	30	1	1	n.a.	n.a.	n.a.	n.a.	n.a.	n.a.	n.a.
ENP30M278A	Schizophrenia	52	Male	Milan	yes	yes	20	1	0	n.a.	n.a.	n.a.	56	102	n.a.	n.a.
ENP30M279A	Schizophrenia	48	Female	Milan	yes	yes	27	0	1	n.a.	n.a.	n.a.	n.a.	n.a.	n.a.	n.a.
ENP30M281A	Schizophrenia	27	Male	Milan	yes	yes	22	0	0	n.a.	n.a.	n.a.	54	97	n.a.	n.a.
ENP30M290A	Bipolar Disorder	59	Male	Milan	yes	yes	47	1	1	1	22	manic	n.a.	n.a.	n.a.	n.a.
ENP30M291A	Healhy controls	30	Male	Milan	no	no	n.a.	0	0	n.a.	n.a.	n.a.	n.a.	n.a.	n.a.	n.a.
ENP30M295A	Bipolar Disorder	47	Female	Milan	no	no	29	1	0	2	20	depressed	n.a.	n.a.	n.a.	n.a.
ENP30M296A	Bipolar Disorder	53	Female	Milan	no	yes	25	1	0	1	23	depressed	n.a.	n.a.	n.a.	n.a.
ENP30M297A	Healhy controls	62	Male	Milan	no	no	n.a.	0	0	n.a.	n.a.	n.a.	n.a.	n.a.	n.a.	n.a.
ENP30M298A	Schizophrenia	27	Male	Milan	yes	yes	26	1	0	n.a.	n.a.	n.a.	39	74	n.a.	n.a.
ENP30M304A	Healhy controls	44	Female	Milan	no	no	n.a.	0	0	n.a.	n.a.	n.a.	n.a.	n.a.	n.a.	n.a.
ENP30M307A	Bipolar Disorder	30	Female	Milan	no	no	17	0	1	2	n.a.	depressed	n.a.	n.a.	n.a.	n.a.
ENP30M308A	Schizophrenia	49	Male	Milan	yes	yes	37	1	0	n.a.	n.a.	n.a.	30	54	n.a.	n.a.
ENP30S002A	Healhy controls	39	Male	Santander	no	no	n.a.	0	0	n.a.	n.a.	n.a.	n.a.	n.a.	n.a.	n.a.
ENP30S006A	Healhy controls	40	Male	Santander	no	no	n.a.	0	0	n.a.	n.a.	n.a.	n.a.	n.a.	n.a.	n.a.
ENP30S007A	Healhy controls	39	Female	Santander	no	no	n.a.	0	0	n.a.	n.a.	n.a.	n.a.	n.a.	n.a.	n.a.
ENP30S009A	Healhy controls	33	Female	Santander	no	no	n.a.	0	0	n.a.	n.a.	n.a.	n.a.	n.a.	n.a.	n.a.
ENP30S010A	Healhy controls	47	Female	Santander	no	no	n.a.	0	0	n.a.	n.a.	n.a.	n.a.	n.a.	n.a.	n.a.
ENP30S011A	Healhy controls	48	Male	Santander	no	no	n.a.	0	0	n.a.	n.a.	n.a.	n.a.	n.a.	n.a.	n.a.
ENP30S013A	Healhy controls	37	Female	Santander	no	no	n.a.	0	0	n.a.	n.a.	n.a.	n.a.	n.a.	n.a.	n.a.
ENP30S014A	Healhy controls	50	Female	Santander	no	no	n.a.	0	0	n.a.	n.a.	n.a.	n.a.	n.a.	n.a.	n.a.
ENP30S015A	Healhy controls	38	Male	Santander	no	no	n.a.	0	0	n.a.	n.a.	n.a.	n.a.	n.a.	n.a.	n.a.
ENP30S016A	Healhy controls	39	Female	Santander	no	no	n.a.	0	0	n.a.	n.a.	n.a.	n.a.	n.a.	n.a.	n.a.
ENP30S017A	Healhy controls	45	Male	Santander	no	no	n.a.	0	0	n.a.	n.a.	n.a.	n.a.	n.a.	n.a.	n.a.
ENP30S019A	Healhy controls	49	Male	Santander	no	no	n.a.	0	0	n.a.	n.a.	n.a.	n.a.	n.a.	n.a.	n.a.
ENP30S020A	Healhy controls	48	Female	Santander	no	no	n.a.	0	0	n.a.	n.a.	n.a.	n.a.	n.a.	n.a.	n.a.
ENP30S021A	Healhy controls	47	Female	Santander	no	no	n.a.	0	0	n.a.	n.a.	n.a.	n.a.	n.a.	n.a.	n.a.
ENP30S024A	Healhy controls	44	Female	Santander	no	no	n.a.	0	0	n.a.	n.a.	n.a.	n.a.	n.a.	n.a.	n.a.
ENP30S025A	Healhy controls	34	Male	Santander	no	no	n.a.	0	0	n.a.	n.a.	n.a.	n.a.	n.a.	n.a.	n.a.
ENP30S027A	Healhy controls	35	Male	Santander	no	no	n.a.	0	0	n.a.	n.a.	n.a.	n.a.	n.a.	n.a.	n.a.
ENP30S031A	Healhy controls	39	Female	Santander	no	no	n.a.	0	0	n.a.	n.a.	n.a.	n.a.	n.a.	n.a.	n.a.
ENP30S032A	Healhy controls	30	Male	Santander	no	no	n.a.	0	0	n.a.	n.a.	n.a.	n.a.	n.a.	n.a.	n.a.
ENP30S033A	Healhy controls	28	Female	Santander	no	no	n.a.	0	0	n.a.	n.a.	n.a.	n.a.	n.a.	n.a.	n.a.
ENP30S035A	Healhy controls	36	Male	Santander	no	no	n.a.	0	0	n.a.	n.a.	n.a.	n.a.	n.a.	n.a.	n.a.
ENP30S037A	Healhy controls	23	Female	Santander	no	no	n.a.	0	0	n.a.	n.a.	n.a.	n.a.	n.a.	n.a.	n.a.
ENP30S045A	Healhy controls	26	Female	Santander	no	no	n.a.	0	0	n.a.	n.a.	n.a.	n.a.	n.a.	n.a.	n.a.
ENP30S051A	Healhy controls	28	Male	Santander	no	no	n.a.	0	0	n.a.	n.a.	n.a.	n.a.	n.a.	n.a.	n.a.
ENP30S052A	Healhy controls	36	Male	Santander	no	no	n.a.	0	0	n.a.	n.a.	n.a.	n.a.	n.a.	n.a.	n.a.
ENP30S056A	Healhy controls	33	Female	Santander	no	no	n.a.	0	0	n.a.	n.a.	n.a.	n.a.	n.a.	n.a.	n.a.
ENP30S057A	Healhy controls	29	Male	Santander	no	no	n.a.	0	0	n.a.	n.a.	n.a.	n.a.	n.a.	n.a.	n.a.
ENP30S058A	Healhy controls	31	Female	Santander	no	no	n.a.	0	0	n.a.	n.a.	n.a.	n.a.	n.a.	n.a.	n.a.
ENP30S060A	Healhy controls	29	Male	Santander	no	no	n.a.	0	0	n.a.	n.a.	n.a.	n.a.	n.a.	n.a.	n.a.
ENP30S061A	Healhy controls	27	Male	Santander	no	no	n.a.	0	0	n.a.	n.a.	n.a.	n.a.	n.a.	n.a.	n.a.
ENP30S062A	Healhy controls	28	Male	Santander	no	no	n.a.	0	0	n.a.	n.a.	n.a.	n.a.	n.a.	n.a.	n.a.
ENP30S063A	Healhy controls	33	Male	Santander	no	no	n.a.	0	0	n.a.	n.a.	n.a.	n.a.	n.a.	n.a.	n.a.
ENP30S065A	Healhy controls	29	Male	Santander	no	no	n.a.	0	0	n.a.	n.a.	n.a.	n.a.	n.a.	n.a.	n.a.
ENP30S074A	Healhy controls	24	Female	Santander	no	no	n.a.	0	0	n.a.	n.a.	n.a.	n.a.	n.a.	n.a.	n.a.
ENP30S076A	Healhy controls	22	Male	Santander	no	no	n.a.	0	0	n.a.	n.a.	n.a.	n.a.	n.a.	n.a.	n.a.
ENP30S077A	Healhy controls	24	Male	Santander	no	no	n.a.	0	0	n.a.	n.a.	n.a.	n.a.	n.a.	n.a.	n.a.
ENP30S079A	Healhy controls	21	Male	Santander	no	no	n.a.	0	0	n.a.	n.a.	n.a.	n.a.	n.a.	n.a.	n.a.
ENP30S082A	Healhy controls	20	Male	Santander	no	no	n.a.	0	0	n.a.	n.a.	n.a.	n.a.	n.a.	n.a.	n.a.
ENP30S086A	Healhy controls	30	Male	Santander	no	no	n.a.	0	0	n.a.	n.a.	n.a.	n.a.	n.a.	n.a.	n.a.
ENP30S088A	Healhy controls	31	Female	Santander	no	no	n.a.	0	0	n.a.	n.a.	n.a.	n.a.	n.a.	n.a.	n.a.
ENP30S091A	Healhy controls	21	Female	Santander	no	no	n.a.	0	0	n.a.	n.a.	n.a.	n.a.	n.a.	n.a.	n.a.
ENP30S092A	Healhy controls	25	Male	Santander	no	no	n.a.	0	0	n.a.	n.a.	n.a.	n.a.	n.a.	n.a.	n.a.
ENP30S093A	Healhy controls	20	Male	Santander	no	no	n.a.	0	0	n.a.	n.a.	n.a.	n.a.	n.a.	n.a.	n.a.
ENP30S107A	Schizophrenia	27.5	Female	Santander	yes	yes	27.4375	1	0	n.a.	n.a.	n.a.	91	n.a.	5	23
ENP30S108A	Schizophrenia	41.7	Male	Santander	yes	yes	n.a.	0	0	n.a.	n.a.	n.a.	73	n.a.	18	15
ENP30S109A	Schizophrenia	21.31	Male	Santander	yes	yes	21.2683	1	0	n.a.	n.a.	n.a.	58	n.a.	3	14
ENP30S110A	Schizophrenia	50.48	Female	Santander	yes	yes	50.355	1	0	n.a.	n.a.	n.a.	59	n.a.	3	15
ENP30S112A	Schizophrenia	43.61	Male	Santander	yes	yes	43.5267	0	0	n.a.	n.a.	n.a.	40	n.a.	2	13
ENP30S115A	Schizophrenia	36.54	Female	Santander	yes	yes	36.4567	1	0	n.a.	n.a.	n.a.	47	n.a.	13	14
ENP30S117A	Schizophrenia	21.53	Male	Santander	yes	yes	21.4467	0	0	n.a.	n.a.	n.a.	61	n.a.	0	15
ENP30S119A	Schizophrenia	20.01	Male	Santander	yes	yes	n.a.	1	0	n.a.	n.a.	n.a.	67	n.a.	9	14
ENP30S122A	Schizophrenia	38.79	Male	Santander	yes	yes	38.7084	1	0	n.a.	n.a.	n.a.	52	n.a.	7	10
ENP30S126A	Schizophrenia	31.71	Female	Santander	yes	yes	31.6707	0	0	n.a.	n.a.	n.a.	55	n.a.	9	9
ENP30S131A	Schizophrenia	35.95	Female	Santander	yes	yes	35.9285	1	0	n.a.	n.a.	n.a.	44	n.a.	1	10
ENP30S132A	Schizophrenia	36.66	Female	Santander	yes	no	36.6186	1	0	n.a.	n.a.	n.a.	58	n.a.	0	16
ENP30S134A	Schizophrenia	41.82	Female	Santander	yes	yes	41.7331	1	0	n.a.	n.a.	n.a.	82	n.a.	1	18
ENP30S135A	Schizophrenia	48.59	Female	Santander	yes	yes	46.5863	1	0	n.a.	n.a.	n.a.	60	n.a.	1	13
ENP30S136A	Schizophrenia	22.9	Female	Santander	yes	yes	22.8847	1	0	n.a.	n.a.	n.a.	80	n.a.	5	20
ENP30S138A	Schizophrenia	24.75	Male	Santander	yes	yes	23.7479	1	0	n.a.	n.a.	n.a.	72	n.a.	18	15
ENP30S139A	Schizophrenia	32	Female	Santander	yes	yes	31.9167	1	0	n.a.	n.a.	n.a.	72	n.a.	3	18
ENP30S142A	Schizophrenia	39.13	Female	Santander	yes	yes	38.9621	1	0	n.a.	n.a.	n.a.	67	n.a.	4	10
ENP30S143A	Schizophrenia	27.62	Male	Santander	yes	yes	27.5413	0	0	n.a.	n.a.	n.a.	54	n.a.	0	15
ENP30S144A	Schizophrenia	47.28	Female	Santander	yes	yes	47.1155	1	0	n.a.	n.a.	n.a.	54	n.a.	0	10
ENP30S147A	Schizophrenia	34.92	Female	Santander	yes	yes	34.8372	1	0	n.a.	n.a.	n.a.	54	n.a.	5	15
ENP30S149A	Schizophrenia	21.44	Male	Santander	yes	yes	20.4411	1	0	n.a.	n.a.	n.a.	64	n.a.	12	19
ENP30S150A	Schizophrenia	46.61	Female	Santander	yes	yes	46.572	1	0	n.a.	n.a.	n.a.	73	n.a.	0	16
ENP30S151A	Schizophrenia	36.32	Male	Santander	yes	yes	31.3205	1	0	n.a.	n.a.	n.a.	84	n.a.	24	10
ENP30S153A	Schizophrenia	28.54	Male	Santander	yes	yes	28.3703	1	0	n.a.	n.a.	n.a.	70	n.a.	18	15
ENP30S155A	Schizophrenia	42.06	Female	Santander	yes	yes	41.0575	1	0	n.a.	n.a.	n.a.	68	n.a.	9	17
ENP30S158A	Schizophrenia	39.25	Female	Santander	yes	yes	39.2049	1	0	n.a.	n.a.	n.a.	62	n.a.	0	14
ENP30S163A	Schizophrenia	20.3	Female	Santander	yes	yes	20.1764	1	0	n.a.	n.a.	n.a.	77	n.a.	5	13
ENP30S167A	Schizophrenia	32.28	Male	Santander	yes	yes	28.2822	1	0	n.a.	n.a.	n.a.	66	n.a.	19	15
ENP30S168A	Schizophrenia	25.84	Male	Santander	yes	yes	24.8411	1	0	n.a.	n.a.	n.a.	60	n.a.	7	11
ENP30S169A	Schizophrenia	37.5	Male	Santander	yes	yes	37.4153	1	0	n.a.	n.a.	n.a.	56	n.a.	2	11
ENP30S170A	Schizophrenia	39.02	Male	Santander	yes	yes	38.3525	0	0	n.a.	n.a.	n.a.	59	n.a.	2	15
ENP30S173A	Schizophrenia	31.27	Male	Santander	yes	yes	31.0158	1	0	n.a.	n.a.	n.a.	55	n.a.	8	10
ENP30S180A	Schizophrenia	32.99	Male	Santander	yes	yes	32.9529	1	0	n.a.	n.a.	n.a.	60	n.a.	1	10
ENP30S182A	Schizophrenia	38.29	Male	Santander	yes	yes	38.2071	1	0	n.a.	n.a.	n.a.	61	n.a.	3	11
ENP30S183A	Schizophrenia	48.55	Male	Santander	yes	yes	48.5063	1	0	n.a.	n.a.	n.a.	66	n.a.	11	8
ENP30S184A	Schizophrenia	28.97	Male	Santander	yes	yes	25.9726	1	0	n.a.	n.a.	n.a.	67	n.a.	1	12
ENP30S185A	Schizophrenia	34.56	Male	Santander	yes	yes	32.5616	1	0	n.a.	n.a.	n.a.	62	n.a.	0	18
ENP30S186A	Schizophrenia	52.06	Male	Santander	yes	yes	49.0575	1	0	n.a.	n.a.	n.a.	65	n.a.	6	15
ENP30S187A	Schizophrenia	39.56	Male	Santander	yes	yes	38.5644	0	0	n.a.	n.a.	n.a.	62	n.a.	7	10
ENP30S191A	Schizophrenia	22.83	Female	Santander	yes	yes	22.7441	1	0	n.a.	n.a.	n.a.	55	n.a.	6	8
ENP30S193A	Schizophrenia	28.41	Male	Santander	yes	yes	26.3304	0	0	n.a.	n.a.	n.a.	47	n.a.	1	11
ENP30V005A	Healhy controls	32	Female	Verona	no	no	n.a.	0	0	n.a.	n.a.	n.a.	n.a.	n.a.	n.a.	n.a.
ENP30V014A	Healhy controls	40	Male	Verona	no	no	n.a.	0	0	n.a.	n.a.	n.a.	n.a.	n.a.	n.a.	n.a.
ENP30V019A	Healhy controls	42	Female	Verona	no	no	n.a.	0	0	n.a.	n.a.	n.a.	n.a.	n.a.	n.a.	n.a.
ENP30V058A	Healhy controls	34	Male	Verona	no	no	n.a.	0	0	n.a.	n.a.	n.a.	n.a.	n.a.	n.a.	n.a.
ENP30V061A	Healhy controls	38	Male	Verona	no	no	n.a.	0	0	n.a.	n.a.	n.a.	n.a.	n.a.	n.a.	n.a.
ENP30V065A	Bipolar Disorder	41	Male	Verona	yes	yes	31	1	1	1	n.a.	depressed	n.a.	n.a.	n.a.	n.a.
ENP30V066A	Schizophrenia	44	Male	Verona	yes	yes	23	1	0	n.a.	n.a.	n.a.	59	84	n.a.	n.a.
ENP30V072A	Schizophrenia	40	Male	Verona	yes	yes	25	1	n.a.	n.a.	n.a.	n.a.	67	85	n.a.	n.a.
ENP30V074A	Bipolar Disorder	48	Male	Verona	yes	no	42	1	1	1	n.a.	depressed	n.a.	n.a.	n.a.	n.a.
ENP30V075A	Schizophrenia	36	Male	Verona	yes	yes	27	1	n.a.	n.a.	n.a.	n.a.	58	66	n.a.	n.a.
ENP30V076A	Bipolar Disorder	40	Male	Verona	no	no	25	0	1	2	n.a.	euthymic	n.a.	n.a.	n.a.	n.a.
ENP30V080A	Schizophrenia	43	Female	Verona	yes	yes	40	0	n.a.	n.a.	n.a.	n.a.	29	44	n.a.	n.a.
ENP30V081A	Schizophrenia	42	Male	Verona	yes	yes	17	1	n.a.	n.a.	n.a.	n.a.	58	86	n.a.	n.a.
ENP30V083A	Healhy controls	39	Female	Verona	no	no	n.a.	0	0	n.a.	n.a.	n.a.	n.a.	n.a.	n.a.	n.a.
ENP30V088A	Schizophrenia	44	Male	Verona	yes	yes	20	0	n.a.	n.a.	n.a.	n.a.	60	92	n.a.	n.a.
ENP30V090A	Bipolar Disorder	41	Female	Verona	yes	no	37	0	1	1	n.a.	depressed	n.a.	n.a.	n.a.	n.a.
ENP30V091A	Schizophrenia	40	Female	Verona	yes	yes	36	0	n.a.	n.a.	n.a.	n.a.	36	46	n.a.	n.a.
ENP30V100A	Schizophrenia	50	Male	Verona	yes	yes	25	0	0	n.a.	n.a.	n.a.	57	93	n.a.	n.a.
ENP30V104A	Healhy controls	33	Male	Verona	no	no	n.a.	0	0	n.a.	n.a.	n.a.	n.a.	n.a.	n.a.	n.a.
ENP30V110A	Schizophrenia	37	Male	Verona	yes	yes	21	n.a.	n.a.	n.a.	n.a.	n.a.	34	52	n.a.	n.a.
ENP30V115A	Bipolar Disorder	44	Female	Verona	yes	no	37	1	1	1	n.a.	hypomanic	n.a.	n.a.	n.a.	n.a.
ENP30V118A	Bipolar Disorder	29	Male	Verona	no	no	19	1	1	2	n.a.	depressed	n.a.	n.a.	n.a.	n.a.
ENP30V119A	Schizophrenia	40	Male	Verona	yes	yes	28	0	n.a.	n.a.	n.a.	n.a.	29	35	n.a.	n.a.
ENP30V124A	Bipolar Disorder	43	Female	Verona	yes	yes	22	n.a.	n.a.	1	n.a.	depressed	n.a.	n.a.	n.a.	n.a.
ENP30V133A	Bipolar Disorder	38	Female	Verona	no	yes	33	n.a.	n.a.	2	n.a.	depressed	n.a.	n.a.	n.a.	n.a.
ENP30V137A	Schizophrenia	39	Female	Verona	yes	yes	30	n.a.	n.a.	n.a.	n.a.	n.a.	n.a.	66	n.a.	n.a.
ENP30V141A	Schizophrenia	38	Male	Verona	yes	yes	35	n.a.	n.a.	n.a.	n.a.	n.a.	n.a.	59	n.a.	n.a.
ENP30V159A	Schizophrenia	37	Male	Verona	yes	yes	18	0	1	n.a.	n.a.	n.a.	n.a.	60	n.a.	n.a.
ENP30V176A	Healhy controls	41	Female	Verona	no	no	n.a.	0	0	n.a.	n.a.	n.a.	n.a.	n.a.	n.a.	n.a.
ENP30V177A	Healhy controls	45	Female	Verona	no	no	n.a.	0	0	n.a.	n.a.	n.a.	n.a.	n.a.	n.a.	n.a.
ENP30V184A	Healhy controls	36	Male	Verona	no	no	n.a.	0	0	n.a.	n.a.	n.a.	n.a.	n.a.	n.a.	n.a.
ENP30V185A	Healhy controls	54	Female	Verona	no	no	n.a.	0	0	n.a.	n.a.	n.a.	n.a.	n.a.	n.a.	n.a.
ENP30V186A	Bipolar Disorder	33	Male	Verona	yes	no	23	n.a.	n.a.	1	n.a.	manic	n.a.	n.a.	n.a.	n.a.
ENP30V187A	Healhy controls	48	Male	Verona	no	no	n.a.	0	0	n.a.	n.a.	n.a.	n.a.	n.a.	n.a.	n.a.
ENP30V195A	Schizophrenia	41	Male	Verona	yes	yes	18	n.a.	n.a.	n.a.	n.a.	n.a.	n.a.	40	n.a.	n.a.
ENP30V198A	Bipolar Disorder	48	Female	Verona	no	no	30	n.a.	n.a.	n.a.	n.a.	manic	n.a.	n.a.	n.a.	n.a.
ENP30V202A	Healhy controls	42	Male	Verona	no	no	n.a.	0	0	n.a.	n.a.	n.a.	n.a.	n.a.	n.a.	n.a.
ENP30V203A	Healhy controls	46	Male	Verona	no	no	n.a.	0	0	n.a.	n.a.	n.a.	n.a.	n.a.	n.a.	n.a.
ENP30V204A	Healhy controls	41	Male	Verona	no	no	n.a.	0	0	n.a.	n.a.	n.a.	n.a.	n.a.	n.a.	n.a.
ENP30V207A	Healhy controls	40	Male	Verona	no	no	n.a.	0	0	n.a.	n.a.	n.a.	n.a.	n.a.	n.a.	n.a.
ENP30V237A	Healhy controls	56	Female	Verona	no	no	n.a.	0	0	n.a.	n.a.	n.a.	n.a.	n.a.	n.a.	n.a.
ENP30V241A	Schizophrenia	40	Male	Verona	yes	no	21	n.a.	n.a.	n.a.	n.a.	n.a.	n.a.	84	n.a.	n.a.
																	7.47109
